# Supplementary material for: ﻿Three new species of Cortinarius section Delibuti (Cortinariaceae, Agaricales) from China
Source: MycoKeys. 2024 Jan 17;101:143–62. doi: 10.3897/mycokeys.101.114705 (PMC10809417; doi:10.3897/mycokeys.101.114705)
Supplement: XML Treatment for Cortinarius fibrillososalor [file mycokeys.101.114705-treatment1.xml]

<!DOCTYPE tp:taxon-treatment
  PUBLIC "-//TaxonX//DTD Taxonomic Treatment Publishing DTD v0 20100105//EN" "tax-treatment-NSO.dtd">
<tp:taxon-treatment xmlns:tp="http://www.plazi.org/taxpub"><tp:treatment-meta><kwd-group><label>Taxon classification</label><kwd>
                <named-content content-type="kingdom">Fungi</named-content>
              </kwd><kwd>
                <named-content content-type="order">Agaricales</named-content>
              </kwd><kwd>
                <named-content content-type="family">Cortinariaceae</named-content>
              </kwd></kwd-group><mixed-citation publication-type="journal"><person-group><name><surname>Long</surname><given-names>Pan</given-names></name><name><surname>Zhou</surname><given-names>Song-Yan</given-names></name><name><surname>Li</surname><given-names>Sai-Nan</given-names></name><name><surname>Liu</surname><given-names>Fei-Fei</given-names></name><name><surname>Chen</surname><given-names>Zuo-Hong</given-names></name></person-group><article-title>﻿Three new species of <italic><tp:taxon-name><tp:taxon-name-part taxon-name-part-type="genus" reg="Cortinarius">Cortinarius</tp:taxon-name-part></tp:taxon-name></italic> section <italic><tp:taxon-name><tp:taxon-name-part taxon-name-part-type="genus" reg="Cortinarius"/><tp:taxon-name-part taxon-name-part-type="section" reg="Delibuti">Delibuti</tp:taxon-name-part></tp:taxon-name></italic> (<tp:taxon-name><tp:taxon-name-part taxon-name-part-type="family">Cortinariaceae</tp:taxon-name-part></tp:taxon-name>, <tp:taxon-name><tp:taxon-name-part taxon-name-part-type="order">Agaricales</tp:taxon-name-part></tp:taxon-name>) from China</article-title><source>MycoKeys</source><day>17</day><month>01</month><year>2024</year><volume>101</volume><fpage>143</fpage><lpage>162</lpage><pub-id pub-id-type="doi">10.3897/mycokeys.101.114705</pub-id></mixed-citation></tp:treatment-meta><tp:nomenclature><label>﻿</label><tp:taxon-name>
              <object-id xmlns:xlink="http://www.w3.org/1999/xlink" content-type="arpha" xlink:type="simple">BB04344F-3F7F-5092-BE9B-7E02A8DADC6E</object-id>
              <tp:taxon-name-part taxon-name-part-type="genus" reg="Cortinarius">Cortinarius</tp:taxon-name-part>
              <tp:taxon-name-part taxon-name-part-type="species" reg="fibrillososalor">fibrillososalor</tp:taxon-name-part>
              <object-id xmlns:xlink="http://www.w3.org/1999/xlink" content-type="mycobank" xlink:type="simple">850393</object-id>
            </tp:taxon-name><tp:taxon-authority>P. Long &amp; Z.H. Chen</tp:taxon-authority><tp:taxon-status xmlns:xlink="http://www.w3.org/1999/xlink" xlink:type="simple">sp. nov.</tp:taxon-status><xref ref-type="fig" rid="F2">Figs 2</xref><xref ref-type="fig" rid="F3">, 3</xref></tp:nomenclature><tp:treatment-sec sec-type="etymology" id="SECID0E6FAI"><title>Etymology.</title><p><italic><tp:taxon-name><tp:taxon-name-part taxon-name-part-type="genus" reg="Fibrillososalor">Fibrillososalor</tp:taxon-name-part></tp:taxon-name></italic> (Latin) refers to the species morphologically similar to <italic><tp:taxon-name><tp:taxon-name-part taxon-name-part-type="genus" reg="Cortinarius">Cortinarius</tp:taxon-name-part><tp:taxon-name-part taxon-name-part-type="species" reg="salor">salor</tp:taxon-name-part></tp:taxon-name></italic>, but with fibrils on the pileus.</p></tp:treatment-sec><tp:treatment-sec sec-type="Holotype" id="SECID0E2GAI"><title>Holotype.</title><p>China, Hunan Province: Sangzhi County, Badagongshan National Nature Reserve, at <named-content xmlns:xlink="http://www.w3.org/1999/xlink" content-type="dwc:verbatimCoordinates" xlink:type="simple"><named-content content-type="geo-json" specific-use="{&#34;type&#34;:&#34;Point&#34;,&#34;coordinates&#34;:[110.084472,29.782541]}" id="NCID0EEHAI" xlink:type="simple">29.782541°N, 110.084472°E</named-content></named-content>, alt. 1424 m, 8 September 2020, Z.H. Chen, P. Long and S.N. Li, (<named-content xmlns:xlink="http://www.w3.org/1999/xlink" content-type="dwc:institutional_code" xlink:title="Mycological Herbarium of Hunan Normal University" xlink:href="http://grbio.org/institution/hunan-normal-university" xlink:type="simple">MHHNU</named-content> 32494).</p><fig id="F2" position="float" orientation="portrait"><object-id xmlns:xlink="http://www.w3.org/1999/xlink" content-type="doi" xlink:type="simple">10.3897/mycokeys.101.114705.figure2</object-id><object-id xmlns:xlink="http://www.w3.org/1999/xlink" content-type="arpha" xlink:type="simple">C3C75819-68A8-5150-9472-73D03C5D792B</object-id><label>Figure 2.</label><caption><p>Basidiomes of <italic><tp:taxon-name><tp:taxon-name-part taxon-name-part-type="genus" reg="Cortinarius">Cortinarius</tp:taxon-name-part><tp:taxon-name-part taxon-name-part-type="species" reg="fibrillososalor">fibrillososalor</tp:taxon-name-part></tp:taxon-name></italic> (<bold>a, b</bold><named-content xmlns:xlink="http://www.w3.org/1999/xlink" content-type="dwc:institutional_code" xlink:title="Mycological Herbarium of Hunan Normal University" xlink:href="http://grbio.org/institution/hunan-normal-university" xlink:type="simple">MHHNU</named-content> 32494 <bold>c, d</bold><named-content xmlns:xlink="http://www.w3.org/1999/xlink" content-type="dwc:institutional_code" xlink:title="Mycological Herbarium of Hunan Normal University" xlink:href="http://grbio.org/institution/hunan-normal-university" xlink:type="simple">MHHNU</named-content> 8657).</p></caption><graphic xmlns:xlink="http://www.w3.org/1999/xlink" xlink:href="mycokeys-101-143-g002.jpg" position="float" orientation="portrait" xlink:type="simple" id="oo_968967.jpg"><uri content-type="original_file" xlink:type="simple">https://binary.pensoft.net/fig/968967</uri></graphic></fig></tp:treatment-sec><tp:treatment-sec sec-type="diagnosis" id="SECID0ERIAI"><title>Diagnosis.</title><p>Differs from the other species of sect. <tp:taxon-name><tp:taxon-name-part taxon-name-part-type="genus" reg="Cortinarius"/><tp:taxon-name-part taxon-name-part-type="section" reg="Delibuti">Delibuti</tp:taxon-name-part></tp:taxon-name> from its fibrillose pileus.</p><fig id="F3" position="float" orientation="portrait"><object-id xmlns:xlink="http://www.w3.org/1999/xlink" content-type="doi" xlink:type="simple">10.3897/mycokeys.101.114705.figure3</object-id><object-id xmlns:xlink="http://www.w3.org/1999/xlink" content-type="arpha" xlink:type="simple">A781F14E-1D50-553E-9340-52DF4115C86E</object-id><label>Figure 3.</label><caption><p>Microscopic features of <italic><tp:taxon-name><tp:taxon-name-part taxon-name-part-type="genus" reg="Cortinarius">Cortinarius</tp:taxon-name-part><tp:taxon-name-part taxon-name-part-type="species" reg="fibrillososalor">fibrillososalor</tp:taxon-name-part></tp:taxon-name></italic> (<named-content xmlns:xlink="http://www.w3.org/1999/xlink" content-type="dwc:institutional_code" xlink:title="Mycological Herbarium of Hunan Normal University" xlink:href="http://grbio.org/institution/hunan-normal-university" xlink:type="simple">MHHNU</named-content> 32494) <bold>a</bold> scanning electron micrograph of basidiospore <bold>b</bold> basidiospores <bold>c</bold> lamellae edge <bold>d</bold> basidia with probasidium <bold>e</bold> stipitipellis <bold>f</bold> pileipellis; Scale bars: 1 μm (<bold>a</bold>); 10 μm (<bold>b–e</bold>); 20 μm (<bold>f</bold>).</p></caption><graphic xmlns:xlink="http://www.w3.org/1999/xlink" xlink:href="mycokeys-101-143-g003.jpg" position="float" orientation="portrait" xlink:type="simple" id="oo_968968.jpg"><uri content-type="original_file" xlink:type="simple">https://binary.pensoft.net/fig/968968</uri></graphic></fig></tp:treatment-sec><tp:treatment-sec sec-type="description" id="SECID0EOKAI"><title>Description.</title><p>Basidiomes small to medium-sized, telamonia-like, development type stipiocarpic. Pileus 2.9–5.2 cm, at first broadly convex, then lower convex to plane, broadly umbonate at the centre, margin incurved or decurved to upturned; at first violaceous (17B6–17B8), tinged brown (5B4–5C6) at the centre then becoming whitish mauve (16A1–16A2), finely fibrillose, with brown (5A5–5C7) universal veil remains at margin; surface silky when dry or glutinous when wet. Context thin, creamy white, soft, beige (3A1–A2) when bruised. Lamellae adnate to adnexed, lilac (17A2–17B2) to brownish (6C5–6D7), moderately distant, sometimes margin wavy. Stipe cylindrical to clavate, bend, gradually slender to the apex, 3.4–5.9 cm long, 0.4–0.8 cm wide, violaceous (17A4–17B5) when young then fading to whitish mauve (16A2–16A3) tint, leaving an ochraceous (5B6–5D8) ringon the upper stem, hollow. Odour indistinct.</p><p>Basidiospores [100/5/5] (6.5–) 7.0–8.8 (–9.2) × (5.0–) 5.9–7.2 (–8.1) μm, av. 8.1 × 6.5 μm, Q = 1.14 (1.16) – 1.31 (1.45), Qm = 1.24 ± 0.02, broadly globose to long ellipsoid, rarely subglobose, yellowish brown, moderately verrucose, without amyloid and dextrinoid reaction. Basidia (27–) 28–35 × (8–) 9–11 μm, 4-spored, sterigmata up to 2.4–3.7 μm, clavate to subcylindrical, colourless or with amber yellow oily inclusions or granules. Pileipellis duplex, hyphae 4–8 μm wide, epicutis strongly gelatinous, 68–128 μm thick, composed of colourless or amber yellow, irregularly arranged and strongly interwoven hyphae, hypocuits 25–38 μm thick, composed of colourless or amber yellow, nearly parallel cylindrical hyphae. Lamellar edges fertile. Cystidia absent. Lamellar trama regular, 40–80 μm thick, composed of parallel arranged hyphae, hyphae 3–6 μm wide. Stipitipellis gelatinous, stipe hyphae 3–6 μm wide, thin-walled, cylindrical, interwoven. Clamp connections present in all tissues.</p></tp:treatment-sec><tp:treatment-sec sec-type="habitat" id="SECID0EUKAI"><title>Habitat, ecology and distribution.</title><p>Solitary to gregarious on soil in evergreen broad-leaved forest, known from Hunan, China; July to September.</p></tp:treatment-sec><tp:treatment-sec sec-type="material" id="SECID0EZKAI"><title>Additional specimens examined.</title><p>China, Hunan Province: Sangzhi County, Badagongshan National Nature Reserve, at <named-content xmlns:xlink="http://www.w3.org/1999/xlink" content-type="dwc:verbatimCoordinates" xlink:type="simple"><named-content content-type="geo-json" specific-use="{&#34;type&#34;:&#34;Point&#34;,&#34;coordinates&#34;:[110.086577,29.769154]}" id="NCID0ECLAI" xlink:type="simple">29.769154°N, 110.086577°E</named-content></named-content>, alt. 1405 m, 31 July 2020, Z.H. Chen, P. Long and S.N. Li, (<named-content xmlns:xlink="http://www.w3.org/1999/xlink" content-type="dwc:institutional_code" xlink:title="Mycological Herbarium of Hunan Normal University" xlink:href="http://grbio.org/institution/hunan-normal-university" xlink:type="simple">MHHNU</named-content> 32070). China, Hunan Province: Sangzhi County, Badagongshan National Nature Reserve, at <named-content xmlns:xlink="http://www.w3.org/1999/xlink" content-type="dwc:verbatimCoordinates" xlink:type="simple"><named-content content-type="geo-json" specific-use="{&#34;type&#34;:&#34;Point&#34;,&#34;coordinates&#34;:[110.477086,29.769154]}" id="NCID0EOLAI" xlink:type="simple">29.769154°N, 110.477086°E</named-content></named-content>, alt.1482 m, 28 July 2022, Z.H. Chen, J. Wen and Z.J. Jiang (<named-content xmlns:xlink="http://www.w3.org/1999/xlink" content-type="dwc:institutional_code" xlink:title="Mycological Herbarium of Hunan Normal University" xlink:href="http://grbio.org/institution/hunan-normal-university" xlink:type="simple">MHHNU</named-content> 33509, <named-content xmlns:xlink="http://www.w3.org/1999/xlink" content-type="dwc:institutional_code" xlink:title="Mycological Herbarium of Hunan Normal University" xlink:href="http://grbio.org/institution/hunan-normal-university" xlink:type="simple">MHHNU</named-content> 33520). China, Hunan Province: Sangzhi County, Badagongshan National Nature Reserve, at <named-content xmlns:xlink="http://www.w3.org/1999/xlink" content-type="dwc:verbatimCoordinates" xlink:type="simple"><named-content content-type="geo-json" specific-use="{&#34;type&#34;:&#34;Point&#34;,&#34;coordinates&#34;:[109.491158,29.404913]}" id="NCID0E5LAI" xlink:type="simple">29.404913°N, 109.491158°E</named-content></named-content>, alt. 1500 m, 10 September 2015, P. Zhang, (<named-content xmlns:xlink="http://www.w3.org/1999/xlink" content-type="dwc:institutional_code" xlink:title="Mycological Herbarium of Hunan Normal University" xlink:href="http://grbio.org/institution/hunan-normal-university" xlink:type="simple">MHHNU</named-content> 8657).</p></tp:treatment-sec><tp:treatment-sec sec-type="notes" id="SECID0EHMAI"><title>Notes.</title><p><italic><tp:taxon-name><tp:taxon-name-part taxon-name-part-type="genus" reg="Cortinarius">Cortinarius</tp:taxon-name-part><tp:taxon-name-part taxon-name-part-type="species" reg="fibrillososalor">fibrillososalor</tp:taxon-name-part></tp:taxon-name></italic> can be differentiated from other species of section <tp:taxon-name><tp:taxon-name-part taxon-name-part-type="genus" reg="Cortinarius"/><tp:taxon-name-part taxon-name-part-type="section" reg="Delibuti">Delibuti</tp:taxon-name-part></tp:taxon-name> for its fibrillose pileus, usually under evergreen broad-leaved forest at 1405–1500m. In addition, basidiospores broadly globose to long ellipsoid, rarely subglobose while other members in this section usually subglobose to broadly ellipsoid.</p></tp:treatment-sec></tp:taxon-treatment>
