# Supplementary material for: ﻿Three new species of Cortinarius section Delibuti (Cortinariaceae, Agaricales) from China
Source: MycoKeys. 2024 Jan 17;101:143–62. doi: 10.3897/mycokeys.101.114705 (PMC10809417; doi:10.3897/mycokeys.101.114705)
Supplement: XML Treatment for Cortinarius pseudosalor [file mycokeys.101.114705-treatment2.xml]

<!DOCTYPE tp:taxon-treatment
  PUBLIC "-//TaxonX//DTD Taxonomic Treatment Publishing DTD v0 20100105//EN" "tax-treatment-NSO.dtd">
<tp:taxon-treatment xmlns:tp="http://www.plazi.org/taxpub"><tp:treatment-meta><kwd-group><label>Taxon classification</label><kwd>
                <named-content content-type="kingdom">Fungi</named-content>
              </kwd><kwd>
                <named-content content-type="order">Agaricales</named-content>
              </kwd><kwd>
                <named-content content-type="family">Cortinariaceae</named-content>
              </kwd></kwd-group><mixed-citation publication-type="journal"><person-group><name><surname>Long</surname><given-names>Pan</given-names></name><name><surname>Zhou</surname><given-names>Song-Yan</given-names></name><name><surname>Li</surname><given-names>Sai-Nan</given-names></name><name><surname>Liu</surname><given-names>Fei-Fei</given-names></name><name><surname>Chen</surname><given-names>Zuo-Hong</given-names></name></person-group><article-title>﻿Three new species of <italic><tp:taxon-name><tp:taxon-name-part taxon-name-part-type="genus" reg="Cortinarius">Cortinarius</tp:taxon-name-part></tp:taxon-name></italic> section <italic><tp:taxon-name><tp:taxon-name-part taxon-name-part-type="genus" reg="Cortinarius"/><tp:taxon-name-part taxon-name-part-type="section" reg="Delibuti">Delibuti</tp:taxon-name-part></tp:taxon-name></italic> (<tp:taxon-name><tp:taxon-name-part taxon-name-part-type="family">Cortinariaceae</tp:taxon-name-part></tp:taxon-name>, <tp:taxon-name><tp:taxon-name-part taxon-name-part-type="order">Agaricales</tp:taxon-name-part></tp:taxon-name>) from China</article-title><source>MycoKeys</source><day>17</day><month>01</month><year>2024</year><volume>101</volume><fpage>143</fpage><lpage>162</lpage><pub-id pub-id-type="doi">10.3897/mycokeys.101.114705</pub-id></mixed-citation></tp:treatment-meta><tp:nomenclature><label>﻿</label><tp:taxon-name>
              <object-id xmlns:xlink="http://www.w3.org/1999/xlink" content-type="arpha" xlink:type="simple">946C3CE9-E812-5383-85AD-BF278962EE20</object-id>
              <tp:taxon-name-part taxon-name-part-type="genus" reg="Cortinarius">Cortinarius</tp:taxon-name-part>
              <tp:taxon-name-part taxon-name-part-type="species" reg="pseudosalor">pseudosalor</tp:taxon-name-part>
              <object-id xmlns:xlink="http://www.w3.org/1999/xlink" content-type="mycobank" xlink:type="simple"> 850392</object-id>
            </tp:taxon-name><tp:taxon-authority>P. Long &amp; Z.H. Chen</tp:taxon-authority><tp:taxon-status xmlns:xlink="http://www.w3.org/1999/xlink" xlink:type="simple">sp. nov.</tp:taxon-status><xref ref-type="fig" rid="F4">Figs 4</xref><xref ref-type="fig" rid="F5">, 5</xref></tp:nomenclature><tp:treatment-sec sec-type="etymology" id="SECID0EMOAI"><title>Etymology.</title><p><italic><tp:taxon-name><tp:taxon-name-part taxon-name-part-type="genus" reg="Pseudosalor">Pseudosalor</tp:taxon-name-part></tp:taxon-name></italic> (Latin) refers to the species morphologically similar to <italic><tp:taxon-name><tp:taxon-name-part taxon-name-part-type="genus" reg="Cortinarius">Cortinarius</tp:taxon-name-part><tp:taxon-name-part taxon-name-part-type="species" reg="salor">salor</tp:taxon-name-part></tp:taxon-name></italic>.</p></tp:treatment-sec><tp:treatment-sec sec-type="Holotype" id="SECID0EIPAI"><title>Holotype.</title><p>China, Hubei Province: Hefeng County, Mulinzi National Nature Reserve, at <named-content xmlns:xlink="http://www.w3.org/1999/xlink" content-type="dwc:verbatimCoordinates" xlink:type="simple"><named-content content-type="geo-json" specific-use="{&#34;type&#34;:&#34;Point&#34;,&#34;coordinates&#34;:[110.209541,30.058935]}" id="NCID0ERPAI" xlink:type="simple">30.058935°N, 110.209541°E</named-content></named-content>, alt.1413 m, 1 August 2020, Z.H. Chen, P. Long and S.N. Li, (<named-content xmlns:xlink="http://www.w3.org/1999/xlink" content-type="dwc:institutional_code" xlink:title="Mycological Herbarium of Hunan Normal University" xlink:href="http://grbio.org/institution/hunan-normal-university" xlink:type="simple">MHHNU</named-content> 32082).</p><fig id="F4" position="float" orientation="portrait"><object-id xmlns:xlink="http://www.w3.org/1999/xlink" content-type="doi" xlink:type="simple">10.3897/mycokeys.101.114705.figure4</object-id><object-id xmlns:xlink="http://www.w3.org/1999/xlink" content-type="arpha" xlink:type="simple">F788137E-6F0D-5633-8391-50BD9D54E614</object-id><label>Figure 4.</label><caption><p>Basidiomes of <italic><tp:taxon-name><tp:taxon-name-part taxon-name-part-type="genus" reg="Cortinarius">Cortinarius</tp:taxon-name-part><tp:taxon-name-part taxon-name-part-type="species" reg="pseudosalor">pseudosalor</tp:taxon-name-part></tp:taxon-name></italic> (<bold>a, b</bold><named-content xmlns:xlink="http://www.w3.org/1999/xlink" content-type="dwc:institutional_code" xlink:title="Mycological Herbarium of Hunan Normal University" xlink:href="http://grbio.org/institution/hunan-normal-university" xlink:type="simple">MHHNU</named-content> 32082 <bold>c, d</bold><named-content xmlns:xlink="http://www.w3.org/1999/xlink" content-type="dwc:institutional_code" xlink:title="Mycological Herbarium of Hunan Normal University" xlink:href="http://grbio.org/institution/hunan-normal-university" xlink:type="simple">MHHNU</named-content> 8349).</p></caption><graphic xmlns:xlink="http://www.w3.org/1999/xlink" xlink:href="mycokeys-101-143-g004.jpg" position="float" orientation="portrait" xlink:type="simple" id="oo_968969.jpg"><uri content-type="original_file" xlink:type="simple">https://binary.pensoft.net/fig/968969</uri></graphic></fig></tp:treatment-sec><tp:treatment-sec sec-type="diagnosis" id="SECID0E5QAI"><title>Diagnosis.</title><p>This species differs from other species in sect. <tp:taxon-name><tp:taxon-name-part taxon-name-part-type="genus" reg="Cortinarius"/><tp:taxon-name-part taxon-name-part-type="section" reg="Delibuti">Delibuti</tp:taxon-name-part></tp:taxon-name> for its high morphological similarity with <italic><tp:taxon-name><tp:taxon-name-part taxon-name-part-type="genus" reg="Cortinarius">C.</tp:taxon-name-part><tp:taxon-name-part taxon-name-part-type="species" reg="salor">salor</tp:taxon-name-part></tp:taxon-name></italic>, but having smaller coarsely verrucose basidiospores.</p><fig id="F5" position="float" orientation="portrait"><object-id xmlns:xlink="http://www.w3.org/1999/xlink" content-type="doi" xlink:type="simple">10.3897/mycokeys.101.114705.figure5</object-id><object-id xmlns:xlink="http://www.w3.org/1999/xlink" content-type="arpha" xlink:type="simple">B6C31AAB-CE2E-593C-A536-378C3AF0D68B</object-id><label>Figure 5.</label><caption><p>Microscopic features of <italic><tp:taxon-name><tp:taxon-name-part taxon-name-part-type="genus" reg="Cortinarius">Cortinarius</tp:taxon-name-part><tp:taxon-name-part taxon-name-part-type="species" reg="pseudosalor">pseudosalor</tp:taxon-name-part></tp:taxon-name></italic> (<named-content xmlns:xlink="http://www.w3.org/1999/xlink" content-type="dwc:institutional_code" xlink:title="Mycological Herbarium of Hunan Normal University" xlink:href="http://grbio.org/institution/hunan-normal-university" xlink:type="simple">MHHNU</named-content> 32082) <bold>a</bold> scanning electron micrograph of basidiospore <bold>b</bold> basidiospores <bold>c</bold> basidia with probasidium <bold>d</bold> lamellae edge <bold>e</bold> stipitipellis <bold>f</bold> pileipellis. Scale bars: 1 μm (<bold>a</bold>); 10 μm (<bold>b–e</bold>); 20 μm (<bold>f</bold>).</p></caption><graphic xmlns:xlink="http://www.w3.org/1999/xlink" xlink:href="mycokeys-101-143-g005.jpg" position="float" orientation="portrait" xlink:type="simple" id="oo_968970.jpg"><uri content-type="original_file" xlink:type="simple">https://binary.pensoft.net/fig/968970</uri></graphic></fig></tp:treatment-sec><tp:treatment-sec sec-type="description" id="SECID0EGTAI"><title>Description.</title><p>Basidiomes small to medium-sized, development type stipiocarpic. Pileus 2.8–6.5 cm, at first broadly convex, then lower convex to plane, margin incurved when young, decurved to upturned at maturity; bluish violaceous (18A3–18C5) when young, tinge of white at the centre when chapped, later fading to ochraceous grey (5B6–5C7) when old with brown (5B8–5C8) universal veil remains at margin; dry, viscid. Context dirty white, soft. Lamellae adnexed, pale yellow (1A2) with lilac tint (16A1–16A2) then brownish (5B6–5D7), moderately distant, sometimes margin wavy. Stipe clavate, gradually slender to the apex, 4–8.4 cm long, 0.4–1.0 cm wide, violaceous (16A2–16A4) when young then fading to upper dirty white, whitish mauve (16A2) at base, leaving an ochraceous ring (5B8–5C8) on the upper stem, hollow in centre. Odour indistinct.</p><p>Basidiospores [60/3/3] (7.3–) 7.4–8.4 × (5.7–) 6.0–7.4 (–7.5) μm, av. 7.9 × 6.7 μm, Q = (1.11) 1.12– (1.26) 1.27, Qm = 1.18 ± 0.11, subglobose to broadly ellipsoid, yellowish brown, coarsely verrucose, without amyloid and dextrinoid reaction. Basidia (29–) 30–38 × (8–) 9–12 μm, 4-spored, sterigmata up to 3.7–5.0 μm, clavate to subcylindrical, colourless or with amber yellow granules. Pileipellis duplex obviously, hyphae 2–6 μm wide, epicutis gelatinous, 50–75 μm thick, composed of colourless or amber yellow, moderately interwoven hyphae, hypocuits 50–75 μm thick, composed of colourless or amber yellow, hyphae nearly parallel cylindrical. Lamellar edges fertile. Cystidia absent. Lamellar trama regular, 45–55 μm thick, composed of hyphae and inflated cells, hyphae 2–5 μm wide, inflated cells 14–24 × 5–9 μm. Stipitipellis gelatinous, stipe hyphae 2–7 μm wide, thin-walled, cylindrical, weakly interwoven. Clamp connections present in all tissues.</p></tp:treatment-sec><tp:treatment-sec sec-type="habitat" id="SECID0EMTAI"><title>Habitat, ecology and distribution.</title><p>Solitary to gregarious on soil in coniferous and broad-leaved mixed forest or evergreen broad-leaved forest, known from Hunan and Hubei, China; August.</p></tp:treatment-sec><tp:treatment-sec sec-type="material" id="SECID0ERTAI"><title>Additional specimens examined.</title><p>China, Hunan Province: Yongshun County, Xiaoxi National Nature Reserve, at 28.4215–28.5355°N, 110.650–110.2135°E, alt. 1000–1300 m, 30 August 2014, P. Zhang, (<named-content xmlns:xlink="http://www.w3.org/1999/xlink" content-type="dwc:institutional_code" xlink:title="Mycological Herbarium of Hunan Normal University" xlink:href="http://grbio.org/institution/hunan-normal-university" xlink:type="simple">MHHNU</named-content> 8349); Hubei Province: Hefeng County, Xiaping Town, at <named-content xmlns:xlink="http://www.w3.org/1999/xlink" content-type="dwc:verbatimCoordinates" xlink:type="simple"><named-content content-type="geo-json" specific-use="{&#34;type&#34;:&#34;Point&#34;,&#34;coordinates&#34;:[110.136712,30.046382]}" id="NCID0E5TAI" xlink:type="simple">30.046382°N, 110.136712°E</named-content></named-content>, alt. 1223 m, 2 August 2020, Z.H. Chen, P. Long and S.N. Li, (<named-content xmlns:xlink="http://www.w3.org/1999/xlink" content-type="dwc:institutional_code" xlink:title="Mycological Herbarium of Hunan Normal University" xlink:href="http://grbio.org/institution/hunan-normal-university" xlink:type="simple">MHHNU</named-content> 32148).</p></tp:treatment-sec><tp:treatment-sec sec-type="notes" id="SECID0EGUAI"><title>Notes.</title><p><italic><tp:taxon-name><tp:taxon-name-part taxon-name-part-type="genus" reg="Cortinarius">Cortinarius</tp:taxon-name-part><tp:taxon-name-part taxon-name-part-type="species" reg="pseudosalor">pseudosalor</tp:taxon-name-part></tp:taxon-name></italic> is easily misidentified as <italic><tp:taxon-name><tp:taxon-name-part taxon-name-part-type="genus" reg="Cortinarius">C.</tp:taxon-name-part><tp:taxon-name-part taxon-name-part-type="species" reg="salor">salor</tp:taxon-name-part></tp:taxon-name></italic> for their high morphological similarity, except the former has smaller coarsely verrucose basidiospores. Besides, <italic><tp:taxon-name><tp:taxon-name-part taxon-name-part-type="genus" reg="Cortinarius">C.</tp:taxon-name-part><tp:taxon-name-part taxon-name-part-type="species" reg="pseudosalor">pseudosalor</tp:taxon-name-part></tp:taxon-name></italic> distributed in Central China under coniferous and broad-leaved mixed forest or evergreen broad-leaved forest at alt. 1000–1413 m.</p></tp:treatment-sec></tp:taxon-treatment>
