# Supplementary material for: ﻿Three new species of Cortinarius section Delibuti (Cortinariaceae, Agaricales) from China
Source: MycoKeys. 2024 Jan 17;101:143–62. doi: 10.3897/mycokeys.101.114705 (PMC10809417; doi:10.3897/mycokeys.101.114705)
Supplement: XML Treatment for Cortinarius subtropicus [file mycokeys.101.114705-treatment3.xml]

<!DOCTYPE tp:taxon-treatment
  PUBLIC "-//TaxonX//DTD Taxonomic Treatment Publishing DTD v0 20100105//EN" "tax-treatment-NSO.dtd">
<tp:taxon-treatment xmlns:tp="http://www.plazi.org/taxpub"><tp:treatment-meta><kwd-group><label>Taxon classification</label><kwd>
                <named-content content-type="kingdom">Fungi</named-content>
              </kwd><kwd>
                <named-content content-type="order">Agaricales</named-content>
              </kwd><kwd>
                <named-content content-type="family">Cortinariaceae</named-content>
              </kwd></kwd-group><mixed-citation publication-type="journal"><person-group><name><surname>Long</surname><given-names>Pan</given-names></name><name><surname>Zhou</surname><given-names>Song-Yan</given-names></name><name><surname>Li</surname><given-names>Sai-Nan</given-names></name><name><surname>Liu</surname><given-names>Fei-Fei</given-names></name><name><surname>Chen</surname><given-names>Zuo-Hong</given-names></name></person-group><article-title>﻿Three new species of <italic><tp:taxon-name><tp:taxon-name-part taxon-name-part-type="genus" reg="Cortinarius">Cortinarius</tp:taxon-name-part></tp:taxon-name></italic> section <italic><tp:taxon-name><tp:taxon-name-part taxon-name-part-type="genus" reg="Cortinarius"/><tp:taxon-name-part taxon-name-part-type="section" reg="Delibuti">Delibuti</tp:taxon-name-part></tp:taxon-name></italic> (<tp:taxon-name><tp:taxon-name-part taxon-name-part-type="family">Cortinariaceae</tp:taxon-name-part></tp:taxon-name>, <tp:taxon-name><tp:taxon-name-part taxon-name-part-type="order">Agaricales</tp:taxon-name-part></tp:taxon-name>) from China</article-title><source>MycoKeys</source><day>17</day><month>01</month><year>2024</year><volume>101</volume><fpage>143</fpage><lpage>162</lpage><pub-id pub-id-type="doi">10.3897/mycokeys.101.114705</pub-id></mixed-citation></tp:treatment-meta><tp:nomenclature><label>﻿</label><tp:taxon-name>
              <object-id xmlns:xlink="http://www.w3.org/1999/xlink" content-type="arpha" xlink:type="simple">D523DD7B-2882-534F-A4D3-5E6ACA35006B</object-id>
              <tp:taxon-name-part taxon-name-part-type="genus" reg="Cortinarius">Cortinarius</tp:taxon-name-part>
              <tp:taxon-name-part taxon-name-part-type="species" reg="subtropicus">subtropicus</tp:taxon-name-part>
              <object-id xmlns:xlink="http://www.w3.org/1999/xlink" content-type="mycobank" xlink:type="simple"> 850394</object-id>
            </tp:taxon-name><tp:taxon-authority>P. Long &amp; Z.H. Chen</tp:taxon-authority><tp:taxon-status xmlns:xlink="http://www.w3.org/1999/xlink" xlink:type="simple">sp. nov.</tp:taxon-status><xref ref-type="fig" rid="F6">Figs 6</xref><xref ref-type="fig" rid="F7">, 7</xref></tp:nomenclature><tp:treatment-sec sec-type="etymology" id="SECID0EYWAI"><title>Etymology.</title><p><italic><tp:taxon-name><tp:taxon-name-part taxon-name-part-type="genus" reg="Subtropicus">Subtropicus</tp:taxon-name-part></tp:taxon-name></italic> (Latin) refers to subtropical distribution range of the species.</p></tp:treatment-sec><tp:treatment-sec sec-type="Holotype" id="SECID0EJXAI"><title>Holotype.</title><p>China, Hunan Province: Sangzhi County, Badagongshan National Nature Reserve, at <named-content xmlns:xlink="http://www.w3.org/1999/xlink" content-type="dwc:verbatimCoordinates" xlink:type="simple"><named-content content-type="geo-json" specific-use="{&#34;type&#34;:&#34;Point&#34;,&#34;coordinates&#34;:[110.477119,29.050057]}" id="NCID0ESXAI" xlink:type="simple">29.050057°N, 110.477119°E</named-content></named-content>, alt. 1642 m, 29 July 2022, Z.H. Chen, J. Wen and Z.J. Jiang, (<named-content xmlns:xlink="http://www.w3.org/1999/xlink" content-type="dwc:institutional_code" xlink:title="Mycological Herbarium of Hunan Normal University" xlink:href="http://grbio.org/institution/hunan-normal-university" xlink:type="simple">MHHNU</named-content> 33533).</p><fig id="F6" position="float" orientation="portrait"><object-id xmlns:xlink="http://www.w3.org/1999/xlink" content-type="doi" xlink:type="simple">10.3897/mycokeys.101.114705.figure6</object-id><object-id xmlns:xlink="http://www.w3.org/1999/xlink" content-type="arpha" xlink:type="simple">15588D32-613E-5470-AE55-FA7E2B30612F</object-id><label>Figure 6.</label><caption><p>Basidiomes of <italic><tp:taxon-name><tp:taxon-name-part taxon-name-part-type="genus" reg="Cortinarius">Cortinarius</tp:taxon-name-part><tp:taxon-name-part taxon-name-part-type="species" reg="subtropicus">subtropicus</tp:taxon-name-part></tp:taxon-name></italic> (<bold>a, b</bold><named-content xmlns:xlink="http://www.w3.org/1999/xlink" content-type="dwc:institutional_code" xlink:title="Mycological Herbarium of Hunan Normal University" xlink:href="http://grbio.org/institution/hunan-normal-university" xlink:type="simple">MHHNU</named-content> 33533 <bold>c, d</bold><named-content xmlns:xlink="http://www.w3.org/1999/xlink" content-type="dwc:institutional_code" xlink:title="Mycological Herbarium of Hunan Normal University" xlink:href="http://grbio.org/institution/hunan-normal-university" xlink:type="simple">MHHNU</named-content> 31964).</p></caption><graphic xmlns:xlink="http://www.w3.org/1999/xlink" xlink:href="mycokeys-101-143-g006.jpg" position="float" orientation="portrait" xlink:type="simple" id="oo_968971.jpg"><uri content-type="original_file" xlink:type="simple">https://binary.pensoft.net/fig/968971</uri></graphic></fig></tp:treatment-sec><tp:treatment-sec sec-type="diagnosis" id="SECID0E6YAI"><title>Diagnosis.</title><p>Differs from the other species of sect. <tp:taxon-name><tp:taxon-name-part taxon-name-part-type="genus" reg="Cortinarius"/><tp:taxon-name-part taxon-name-part-type="section" reg="Delibuti">Delibuti</tp:taxon-name-part></tp:taxon-name> species in having an epicutis pileipellis that can be easily separated from the context of the pileus.</p><fig id="F7" position="float" orientation="portrait"><object-id xmlns:xlink="http://www.w3.org/1999/xlink" content-type="doi" xlink:type="simple">10.3897/mycokeys.101.114705.figure7</object-id><object-id xmlns:xlink="http://www.w3.org/1999/xlink" content-type="arpha" xlink:type="simple">2A6438BA-8CCD-52FE-BC6C-1AE32EFAD2DA</object-id><label>Figure 7.</label><caption><p>Microscopic features of <italic><tp:taxon-name><tp:taxon-name-part taxon-name-part-type="genus" reg="Cortinarius">Cortinarius</tp:taxon-name-part><tp:taxon-name-part taxon-name-part-type="species" reg="subtropicus">subtropicus</tp:taxon-name-part></tp:taxon-name></italic> (<named-content xmlns:xlink="http://www.w3.org/1999/xlink" content-type="dwc:institutional_code" xlink:title="Mycological Herbarium of Hunan Normal University" xlink:href="http://grbio.org/institution/hunan-normal-university" xlink:type="simple">MHHNU</named-content> 33533) <bold>a</bold> scanning electron micrograph of basidiospores <bold>b</bold> basidiospores <bold>c</bold> basidia with probasidium <bold>d</bold> lamellae edge <bold>e</bold> stipitipellis <bold>f</bold> pileipellis. Scale bars: 1 μm (<bold>a</bold>); 10 μm (<bold>b–e</bold>); 20 μm (<bold>f</bold>).</p></caption><graphic xmlns:xlink="http://www.w3.org/1999/xlink" xlink:href="mycokeys-101-143-g007.jpg" position="float" orientation="portrait" xlink:type="simple" id="oo_968972.jpg"><uri content-type="original_file" xlink:type="simple">https://binary.pensoft.net/fig/968972</uri></graphic></fig></tp:treatment-sec><tp:treatment-sec sec-type="description" id="SECID0E31AI"><title>Description.</title><p>Basidiomes small, development type stipiocarpic. Pileus 2.1–4.6 cm, at first broadly convex, then lower convex to plane, broadly umbonate at the centre, margin incurved; at first violaceous (15A4–15B7), tinged brown (6A5–6C7) at the centre then becoming orange brown (5B2–5B6), brown (5A4–5B6) universal veil remains at margin; surface smooth when dry or glutinous when wet, pileipellis is easy to separate. Context thin, creamy white, soft, beige (3A1–A2) when bruised. Lamellae adnate, bluish violet (18A2–18B2) with pale greyish (18B1) to brownish (5A4–5B7), rust brown (5C7) when dry, moderately distant. Stipe cylindrical to weakly clavate, bend, gradually slender to the apex, 6.4–7.2 cm long, 0.5–1.0 cm wide, lilac (15A2–15B2) when young, dirty white at maturity, leaving an ochraceous (5D7) to orange (5B6) ring on the upper stem, hollow in centre, crumbly. Odour indistinct.</p><p>Basidiospores [120/6/6] (6.6–) 7.0–9.1 (–10.3) × (5.9–)6.1–7.9 (– 10.3) μm, av. 7.8 × 6.4 μm, Q = 1.10–1.38 (1.41), Qm = 1.24 ± 0.01, subglobose to ellipsoid, yellowish brown, moderately verrucose, without amyloid and dextrinoid reaction. Basidia 32–48 × 9–12 μm, 4-spored, sterigmata 2.8–4.9 μm, clavate to subcylindrical, colourless or with amber yellow oily inclusions. Pileipellis duplex, hyphae 4–8 μm wide, epicutis gelatinous, 30–40 μm thick, composed of colourless or amber yellow, irregularly arranged and moderately interwoven hyphae, hypocuits 130–200 μm thick, composed of colourless or amber yellow, nearly parallel cylindrical hyphae. Lamellar edges fertile. Cystidia absent. Lamellar trama regular, 40–80 μm thick, composed of parallel arranged hyphae, hyphae 3–6 μm wide. Stipitipellis gelatinous, stipe hyphae 3–6 μm wide, thin-walled, cylindrical, subparallel arranged. Clamp connections present in all tissues of the basidiome.</p></tp:treatment-sec><tp:treatment-sec sec-type="habitat" id="SECID0EC2AI"><title>Habitat, ecology and distribution.</title><p>Solitary to gregarious on soil in under evergreen broad-leaved forest, on the ground, known from Hunan, China; July.</p></tp:treatment-sec><tp:treatment-sec sec-type="material" id="SECID0EH2AI"><title>Additional specimens examined.</title><p>China, Hunan Province: Sangzhi County, Badagongshan National Nature Reserve, at <named-content xmlns:xlink="http://www.w3.org/1999/xlink" content-type="dwc:verbatimCoordinates" xlink:type="simple"><named-content content-type="geo-json" specific-use="{&#34;type&#34;:&#34;Point&#34;,&#34;coordinates&#34;:[109.754104,29.683144]}" id="NCID0EQ2AI" xlink:type="simple">29.683144°N, 109.754104°E</named-content></named-content>, alt. 1645 m, 27 July 2020, Z.H. Chen, P. Long and S.N. Li, (<named-content xmlns:xlink="http://www.w3.org/1999/xlink" content-type="dwc:institutional_code" xlink:title="Mycological Herbarium of Hunan Normal University" xlink:href="http://grbio.org/institution/hunan-normal-university" xlink:type="simple">MHHNU</named-content> 31954). China, Hunan Province: Sangzhi County, Badagongshan National Nature Reserve, at <named-content xmlns:xlink="http://www.w3.org/1999/xlink" content-type="dwc:verbatimCoordinates" xlink:type="simple"><named-content content-type="geo-json" specific-use="{&#34;type&#34;:&#34;Point&#34;,&#34;coordinates&#34;:[109.750696,29.676700]}" id="NCID0E32AI" xlink:type="simple">29.6767°N, 109.750696°E</named-content></named-content>, alt. 1625 m, 28 July 2020, Z.H. Chen, P. Long and S.N. Li, (<named-content xmlns:xlink="http://www.w3.org/1999/xlink" content-type="dwc:institutional_code" xlink:title="Mycological Herbarium of Hunan Normal University" xlink:href="http://grbio.org/institution/hunan-normal-university" xlink:type="simple">MHHNU</named-content> 31964). China, Hunan Province: Sangzhi County, Badagongshan National Nature Reserve, at <named-content xmlns:xlink="http://www.w3.org/1999/xlink" content-type="dwc:verbatimCoordinates" xlink:type="simple"><named-content content-type="geo-json" specific-use="{&#34;type&#34;:&#34;Point&#34;,&#34;coordinates&#34;:[109.750674,29.676642]}" id="NCID0EI3AI" xlink:type="simple">29.676642°N, 109.750674°E</named-content></named-content>, alt. 1625 m, 28 July 2020, Z.H. Chen, P. Long and S.N. Li, (<named-content xmlns:xlink="http://www.w3.org/1999/xlink" content-type="dwc:institutional_code" xlink:title="Mycological Herbarium of Hunan Normal University" xlink:href="http://grbio.org/institution/hunan-normal-university" xlink:type="simple">MHHNU</named-content> 31981). China, Guangxi Province: Xingan County, Maoershan National Nature Reserve, alt. 1900 m, 24 July 2012, X.B. Liu, (<named-content xmlns:xlink="http://www.w3.org/1999/xlink" content-type="dwc:institutional_code" xlink:title="Cryptogamic Herbarium of Kunming Institute of Botany, Chinese Academy of Sciences" xlink:href="http://grbio.org/institution/cryptogamic-herbarium-kunming-institute-botany" xlink:type="simple">KUN-HKAS</named-content> 75760).</p></tp:treatment-sec><tp:treatment-sec sec-type="notes" id="SECID0EV3AI"><title>Notes.</title><p><italic><tp:taxon-name><tp:taxon-name-part taxon-name-part-type="genus" reg="Cortinarius">Cortinarius</tp:taxon-name-part><tp:taxon-name-part taxon-name-part-type="species" reg="subtropicus">subtropicus</tp:taxon-name-part></tp:taxon-name></italic> has an epicutis pileipellis that can be easily separated from the context of the pileus. Besides, pileus become brown without lilac or dark olive tint at maturity comparing with other members of section <tp:taxon-name><tp:taxon-name-part taxon-name-part-type="genus" reg="Cortinarius"/><tp:taxon-name-part taxon-name-part-type="section" reg="Delibuti">Delibuti</tp:taxon-name-part></tp:taxon-name>.</p></tp:treatment-sec></tp:taxon-treatment>
