# Supplementary material for: ﻿Three new species of Cortinarius section Delibuti (Cortinariaceae, Agaricales) from China
Source: MycoKeys. 2024 Jan 17;101:143–62. doi: 10.3897/mycokeys.101.114705 (PMC10809417; doi:10.3897/mycokeys.101.114705)
Supplement: Supplementary material 1 — Multiple sequence alignment [file mycokeys-101-143-s001.fas]

#NEXUS

BEGIN DATA;
	DIMENSIONS NTAX=48 NCHAR=2153;
	FORMAT DATATYPE=DNA GAP=- MISSING=? ;
MATRIX
114_32070 ATTA-TTGAATAAACCTGATGAGTTGCTGCTGG-CTCTCTA--GGGAGCA--TGTGCACACTTGTCGTTTT--TATA--TTTCCACCTGTGCACCTTTTGTAGAC-TTGGAT-ATCTTTCTGACTTT----------ATTGT-CGGGTTTTGAGGATTGACT-------TTCAT----TAGTCTTT-CCTTAC-ATT-TCCA-GTCTATGTTTCTTC---AATTACACCCC-AATGTA-TGTCA-TAGAATGTA-TTAAG-TGGGCCCTT--GT-G-CCTATAAATC-TTATACAACTTTCAGCAACGGATCTCTTGGCTCTCGCATCGATGAAGAACGCAGCGAAATGCGATAAGTAATGTGAATTGCAGAATTCAGTGAATCATCGAATCTTTGAACGCACCTTGCGCTCCTTGGTATTCCGAGGAGCATGCCTGTTTGAGTGTCATTA--AAAT-ATCAACTTGTTTAACTTTT-----GTTGAATGGG-----TTGGATGTGGGGGT---TTTTTTTGCTGGCTTT----T------TTTAAGGTCAGCTCCCCTAAAATGCATTAGCAGAACAAATCATT-----------TGTTCATTAGTGTGAT-AATTATCTACGCTGTTGAATATTGTGTATA-AAGTTCAGCTTCTAATAGTCCATTGACTTGGACAATTTATT-CATTTAATGTGACCTCAAATCAGGTAGGACTACCCGCTGAACTTAA??????????????????????????????????????????????????????????????????????????AAAAGCTCAAATTTAAAATCTGTTAGT-CTTTGGCTGACCGAGTTGTAATCTAGAGAAGTGTTATCTGCGCTGGACCGTGTACAAGTCTCCTGGAATGGAGCGTCATAGAGGGTGAGAATCCCGTCTTTGACACGGACTACCAGGGC-TTTGTGATGCACTCTCAAAGAGTCGAGTTGTTTGGGAATGCAGCTCAAAATGGGTGGTAAATTCCATCTAAAGCTAAATATTGGCGAGAGACCGATAGCGAACAAGTACCGTGAGGGAAAGATGAAAAGAACTTTGGAAAGAGAGTTAAACAGTACGTGAAATTGCTGAAAGGGAAACGCTTGAAGTCAGTCACGTTGATCAGGGATCAA-CCTTGCTTTTGCTTGGTGTACTTCCTGGTTGACGGGTCAGCATCAATTTTGACTGTTGGAAAAAGGTCAAGGGAATGTGGCATC-TTTGGATGTGTTATAGCCCTTGGTTGTATACAATGGTTGGGATTGAGGAACTCAGCACGCCGCAAGGCCGGGTT-TTTT------AACCACGTACGTGCTTAGGATGCTGGCATAATGGCTTTAATCGACCCGTCTTGAAACACGGACCAAGGAGTCTAACATGCCTGCGAGTGTTTGGGTGGAAAA-CTCGAGCGCGTAATGAAAGTGAAAGTTGAGATCCCTGTCGTAGGGAGCATCGACGCCCGGACCAGACCTTTTGTGACGGTTCCGCGGTAGAGCATGTATGTTGGGACCCGAAAGATGGTGAACTATGCCTGAATAGGGTGAAGCCAGAGGAAACTCTGGTGGAGGCTCGTAGCGATTCTGACGTGCAAATCGATCGTCAAATTTGGGTATAGGGGCGAAAGACTAATCGAACCATCTAGTAGCTGGTTCCTGCCGAAGTTTCCCTCAGGATAGCAGAAACTCATATCAGATTTATGTGGTAAAGCGAATGATTAGAGGCCTTGGGGTTGAAACAACCTTAACCTATTCTCAAACTTTAAATATGTAAGAACAAGCTGTCTCTTAATTGGACTTCTTGGCGATTGAGAGTTTCTAGTGGGCCATTTTTGGTAAGCAGAACTGGCGATGCGGGATGAACCGAACGTGAGGTTAAGGTGCCGGAATTCACGCTCATCAGACACCACAAAAGGTGTTAGTTCATCTAGACAGCAGGACGGTGGCCATGGAAGTCGGAACCCGCTAAGGAGTGTGTAACAACTCACCTGCCGAATGAACTAGCCCTGAAAATGGATGGCGCTTAAGCGTGATACCCATACCTCACCATCAGTGTTGAAGTGACGCGCTGATGAGTAGGCAGGCGTGGAGGTCAGTGAAGAAGCCTTGGCAGTGATGC???
116_32082 ATTATTGAAGTAAACCTGATAAGTTGTTGCTGG-TTCTCTC--GGGAACA--TGTGCACACTTGTCATCTT--TATA--TTTCCACCTGTGCACCCTTTGTAGAC-TTGGAT-ATCTTTCTGAATGC-TTTTT--GTAGCATGTCAGGTTTGAGGATTGACT-------TTATTAATAAAGTCTGT-CTTTAC-ATT-TCCA-GTCTATGTTCTTTC---A-ATACACCCC-AATGTA-TGTTATTAGAATGTA-TTAAG-TGGGCCTTT--GT-GCCCTATAAATC-CTATACAACTTTCAGCAACGGATCTCTTGGCTCTCGCATCGATGAAGAACGCAGCGAAATGCGATAAGTAATGTGAATTGCAGAATTCAGTGAATCATCGAATCTTTGAACGCACCTTGCGCTCCTTGGTATTCCGAGGAGCATGCCTGTTTGAGTGTCATTAATATAT-ATCAACTTCTTCAGCTTTT-------TGTTGAGTTG---TTGGATGTGGGGGTTTTCTTTTTTGCTGGCCTT----TTTACTAATAAAGGTCAGCTCCCCTGAAATGTATTAGCAGAACAATCTGTTTGACTCAGT--CGTTCATTAGCGTGAT-AATTATCTGTGCTATTGA--ATTGTTGAAC-AAGTTCAGCTTCTAATAGTCCATTGACTTGGACAATTTTCA---TTTAATGTGACCTCAAATCAGGTAGGACTACCCGCTGAACTTAA?????????????????????????????????????????????????????????????????????????????AGCTCAAATTTAAAATCTGTCAGT-CTTTGGCTGTCCGAGTTGTAATCTAGAGAAGTGTTATCCGCGCTGGACCGTGTACAAGTCTCCTGGAATGGAGCGTCATAGAGGGTGAGAATCCCGTCTTTGACACGGACTACCAGGGCTTTTGTGATGCGCTCTCAAAGAGTCGAGTTGTTTGGGAATGCAGCTCAAAATGGGTGGTAAATTCCATCTAAAGCTAAATATTGGCGAGAGACCGATAGCGAACAAGTACCGTGAGGGAAAGATGAAAAGAACTTTGGAAAGAGAGTTAAACAGTACGTGAAATTGCTGAAAGGGAAACGCTTGAAGTCAGTCGCGTTGGCCAGGGATCAA-CCTTGCTTTTGCTTGGTGTACTTTCTGGTTAATGGGTCAGCATCAATTTTGACTATTGGAAAAAGATTAAGGGAATGTGGCATC-TTTGGATGTGTTATAGCCCTTAGTTGTATACAATGGTTGGGATTGAGGAATTCAGCACGCCGCAAGGCCAGGTT-TTTT------AACCATGTTCGTGCTTAGGATGCTGGCATAATGGCTTTAATCGACCCGTCTTGAAACACGGACCAAGGAGTCTAACATGCCTGCGAGTGTTTGGGTGGAAAA-CCCGAGCGCGTAATGAAAGTGAAAGTTGAGATCCCTGTCGTGGGGAGCATCGACGCCCGGACCAGACCTTTTGTGACGGTTCCGCGGTAGAGCATGTATGTTGGGACCCGAAAGATGGTGAACTATGCCTGAATAGGGTGAAGCCAGAGGAAACTCTGGTGGAGGCTCGTAGCGATTCTGACGTGCAAATCGATCGTCAAATTTGGGTATAGGGGCGAAAGACTAATCGAACCATCTAGTAGCTGGTTCCTGCCGAAGTTTCCCTCAGGATAGCAGAAGCTCATATCAGATTTATGTGGTAAAGCGAATGATTAGAGGCCTTGGGGTTGAAACAACCTTAACCTATTCTCAAACTTTAAATATGTAAGAACAAGCCGTCTCTTGACTGGACCGCTTGGCGATTGAGAGTTTCTAGTGGGCCATTTTTGGTAAGCAGAACTGGCGATGCGGGATGAACCGAACGCGAGGTTAAGGTGCCGGAATTCACGCTCATCAGACACCACAAAAGGTGTTAGTTCATCTAGACAGCAGGACGGTGGCCATGGAAGTCGGAATCCGCTAAGGAGTGTGTAACAACTCACCTGCCGAATGAACTAGCCCTGAAAATGGATGGCGCTTAAGCGTGATACCCATACCTCGCCGTCAGTGTTGAAGTGATGCGCTGACGAGTAGGCAGGCGTGGAGGTCAGTGAAGAAGCC-TGGCAGTAATGCT??
125_32148 ATTATTGAAGTAAACCTGATAAGTTGTTGCTGG-TTCTCTC--GGGAACA--TGTGCACACTTGTCATCTT--TATA--TTTCCACCTGTGCACCCTTTGTAGAC-TTGGAT-ATCTTTCTGAATGC-TTTTT--GTAGCATGTCAGGTTTGAGGATTGACT-------TTATTAATAAAGTCTGT-CTTTAC-ATT-TCCA-GTCTATGTTCTTTC---A-ATACACCCC-AATGTA-TGTTATTAGAATGTA-TTAAG-TGGGCCTTT--GT-GCCCTATAAATC-CTATACAACTTTCAGCAACGGATCTCTTGGCTCTCGCATCGATGAAGAACGCAGCGAAATGCGATAAGTAATGTGAATTGCAGAATTCAGTGAATCATCGAATCTTTGAACGCACCTTGCGCTCCTTGGTATTCCGAGGAGCATGCCTGTTTGAGTGTCATTAATATAT-ATCAACTTCTTCAGCTTTT-------TGTTGAGTTG---TTGGATGTGGGGGTTTTCTTTTTTGCTGGCCTT----TTTACTAATAAAGGTCAGCTCCCCTGAAATGTATTAGCAGAACAATCTGTTTGACTCAGT--CGTTCATTAGCGTGAT-AATTATCTGTGCTATTGA--ATTGTTGAAC-AAGTTCAGCTTCTAATAGTCCATTGACTTGGACAATTTTCA---TTTAATGTGACCTCAAATCAGGTAGGACTACCCGCTGAACTTAA??????????????????????????????????????????????????????????????????????????AAAAGCTCAAATTTAAAATCTGTCAGT-CTTTGGCTGTCCGAGTTGTAATCTAGAGAAGTGTTATCCGCGCTGGACCGTGTACAAGTCTCCTGGAATGGAGCGTCATAGAGGGTGAGAATCCCGTCTTTGACACGGACTACCAGGGCTTTTGTGATGCGCTCTCAAAGAGTCGAGTTGTTTGGGAATGCAGCTCAAAATGGGTGGTAAATTCCATCTAAAGCTAAATATTGGCGAGAGACCGATAGCGAACAAGTACCGTGAGGGAAAGATGAAAAGAACTTTGGAAAGAGAGTTAAACAGTACGTGAAATTGCTGAAAGGGAAACGCTTGAAGTCAGTCGCGTTGGCCAGGGATCAA-CCTTGCTTTTGCTTGGTGTACTTTCTGGTTAATGGGTCAGCATCAATTTTGACTATTGGAAAAAGATTAAGGGAATGTGGCATC-TTTGGATGTGTTATAGCCCTTAGTTGTATACAATGGTTGGGATTGAGGAATTCAGCACGCCGCAAGGCCAGGTT-TTTT------AACCATGTTCGTGCTTAGGATGCTGGCATAATGGCTTTAATCGACCCGTCTTGAAACACGGACCAAGGAGTCTAACATGCCTGCGAGTGTTTGGGTGGAAAA-CCCGAGCGCGTAATGAAAGTGAAAGTTGAGATCCCTGTCGTGGGGAGCATCGACGCCCGGACCAGACCTTTTGTGACGGTTCCGCGGTAGAGCATGTATGTTGGGACCCGAAAGATGGTGAACTATGCCTGAATAGGGTGAAGCCAGAGGAAACTCTGGTGGAGGCTCGTAGCGATTCTGACGTGCAAATCGATCGTCAAATTTGGGTATAGGGGCGAAAGACTAATCGAACCATCTAGTAGCTGGTTCCTGCCGAAGTTTCCCTCAGGATAGCAGAAGCTCATATCAGATTTATGTGGTAAAGCGAATGATTAGAGGCCTTGGGGTTGAAACAACCTTAACCTATTCTCAAACTTTAAATATGTAAGAACAAGCCGTCTCTTGACTGGACCGCTTGGCGATTGAGAGTTTCTAGTGGGCCATTTTTGGTAAGCAGAACTGGCGATGCGGGATGAACCGAACGCGAGGTTAAGGTGCCGGAATTCACGCTCATCAGACACCACAAAAGGTGTTAGTTCATCTAGACAGCAGGACGGTGGCCATGGAAGTCGGAATCCGCTAAGGAGTGTGTAACAACTCACCTGCCGAATGAACTAGCCCTGAAAATGGATGGCGCTTAAGCGTGATACCCATACCTCGCCGTCAGTGTTGAAGTGATGCGCTGACGAGTAGGCAGGCGTGGAGGTCAGTGAAGAAGCC-TGGCAGTAATG????
17_1849 ATTATTGAAGTAAACCTGATAAGTTGTTGCTGG-TTCTCTC--GGGAACA--TGTGCACACTTGTCATCTT--TATA--TTTCCACCTGTGCACCCTTTGTAGAC-TTGGAT-ATCTTTCTGAATGC-TTTTT--GTAGCATGTCAGGTTTGAGGATTGACT-------TTATTAATAAAGTCTGT-CTTTAC-ATT-TCCA-GTCTATGTTCTTTC---A-ATACACCCC-AATGTA-TGTTATTAGAATGTA-TTAAG-TGGGCCTTT--GT-GCCCTATAAATC-CTATACAACTTTCAGCAACGGATCTCTTGGCTCTCGCATCGATGAAGAACGCAGCGAAATGCGATAAGTAATGTGAATTGCAGAATTCAGTGAATCATCGAATCTTTGAACGCACCTTGCGCTCCTTGGTATTCCGAGGAGCATGCCTGTTTGAGTGTCATTAATATAT-ATCAACTTCTTCAGCTTTT-------TGTTGAGTTG---TTGGATGTGGGGGTTTTCTTTTTTGCTGGCCTT----TTTACTAATAAAGGTCAGCTCCCCTGAAATGTATTAGCAGAACAATCTGTTTGACTCAGT--CGTTCATTAGCGTGAT-AATTATCTGTGCTATTGA--ATTGTTGAAC-AAGTTCAGCTTCTAATAGTCCATTGACTTGGACAATTTTCA---TTTAATGTGACCTCAAATCAGGTAGGACTACCCGCTGAACTTAA?????????????????????????????????????????????????????????????????????????????????????????????????????????????????????????????????????????????????????????????????????????????????????????????????????????????????????????????????????????????????????????????????????????????????????????????????????????????????????????????????????????????????????????????????????????????????????????????????????????????????????????????????????????????????????????????????????????????????????????????????????????????????????????????????????????????????????????????????????????????????????????????????????????????????????????????????????????????????????????????????????????????????????????????????????????????????????????????????????????????????????????????????????????????????????????????????????????????????????????????????????????????????????????????????????????????????????????????????????????????????????????????????????????????????????????????????????????????????????????????????????????????????????????????????????????????????????????????????????????????????????????????????????????????????????????????????????????????????????????????????????????????????????????????????????????????????????????????????????????????????????????????????????????????????????????????????????????????????????????????????????????????????????????????????????????????????????????????????????????????????????????????????????????????????????????????????????????????
197_32494 ATTATTGAAATAAACCTGATGAGTTGCTGCTGG-CTCTCTA--GGGAGCA--TGTGCACACTTGTCGTTTT--TATA--TTTCCACCTGTGCACCTTTTGTAGAC-TTGGAT-ATCTTTCTGACTTT----------ATTGT-CAGGTTTTGAGGATTGACT-------TTCAT----TAGTCTTT-CCTTAC-ATT-TCCA-GTCTATGTTTCTTC---AATTACACCCC-AATGTA-TGTCA-TAGAATGTA-TTAAG-TAGGCCTTT--GT-G-CCTATAAATC-TTATACAACTTTCAGCAACGGATCTCTTGGCTCTCGCATCGATGAAGAACGCAGCGAAATGCGATAAGTAATGTGAATTGCAGAATTCAGTGAATCATCGAATCTTTGAACGCACCTTGCGCTCCTTGGTATTCCGAGGAGCATGCCTGTTTGAGTGTCATTA--AAAT-ATCAACTTGTTTAACTTTT-----GTTGAATGGG-----TTGGATGTGGGGG----TTTTTTTGCTGGCTTT----T------TTCAAGGTCAGCTCCCCTAAAATGCATTAGCAGAACAAATCATT-----------TGTTCATTAGTGTGAT-AATTATCTACGCTATTGAATATTTTGTATA-AAGTTCAGCTTCTAATAGTCCATTGACTTGGACAATATATT-CATTTAATGTGACCTCAAATCAGGTAGGACTACCCGCTGAACTTAA??????????????????????????????????????????????????????????????????????CGGGAAAAGCTCAAATTTAAAATCTGTTAGT-CTTTGGCTGACCGAGTTGTAATCTAGAGAAGTGTTATCTGCGCTGGACCGTGTACAAGTCTCCTGGAATGGAGCGTCATAGAGGGTGAGAATCCCGTCTTTGACACGGACTACCAGGGC-TTTGTGATGCGCTCTCAAAGAGTCGAGTTGTTTGGGAATGCAGCTCAAAATGGGTGGTAAATTCCATCTAAAGCTAAATATTGGCGAGAGACCGATAGCGAACAAGTACCGTGAGGGAAAGATGAAAAGAACTTTGGAAAGAGAGTTAAACAGTACGTGAAATTGCTGAAAGGGAAACGCTTGAAGTCAGTCACGTTGATCAGGGATCAA-CCTTGCTTTTGCTTGGTGTACTTCCTGGTTGACGGGTCAGCATCAATTTTGACTGTTGGAAAAAGGTCAAGGGAATGTGGCATC-TTTGGATGTGTTATAGCCCTTGGTTGTATACAATGGTTGGGATTGAGGAACTCAGCACGCCGCAAGGCCGGGT---TTT------AACCACGTACGTGCTTAGGATGCTGGCATAATGGCTTTAATCGACCCGTCTTGAAACACGGACCAAGGAGTCTAACATGCCTGCGAGTGTTTGGGTGGAAAA-CTCGAGCGCGTAATGAAAGTGAAAGTTGAGATCCCTGTCGTAGGGAGCATCGACGCCCGGACCAGACCTTTTGTGACGGTTCCGCGGTAGAGCATGTATGTTGGGACCCGAAAGATGGTGAACTATGCCTGAATAGGGTGAAGCCAGAGGAAACTCTGGTGGAGGCTCGTAGCGATTCTGACGTGCAAATCGATCGTCAAATTTGGGTATAGGGGCGAAAGACTAATCGAACCATCTAGTAGCTGGTTCCTGCCGAAGTTTCCCTCAGGATAGCAGAAACTCATATCAGATTTATGTGGTAAAGCGAATGATTAGAGGCCTTGGGGTTGAAACAACCTTAACCTATTCTCAAACTTTAAATATGTAAGAACAAGCTGTCTCTTAATTGGACTTCTTGGCGATTGAGAGTTTCTAGTGGGCCATTTTTGGTAAGCAGAACTGGCGATGCGGGATGAACCGAACGTGAGGTTAAGGTGCCGGAATTCACGCTCATCAGACACCACAAAAGGTGTTAGTTCATCTAGACAGCAGGACGGTGGCCATGGAAGTCGGAACCCGCTAAGGAGTGTGTAACAACTCACCTGCCGAATGAACTAGCCCTGAAAATGGATGGCGCTTAAGCGTGATACCCATACCTCACCATCAGCGTTGAAGTGACGCGCTGATGAGTAGGCAGGCGTGGAGGTCAGTGAAGAAGCCTTGGCAGT????????
23_2157 ATTA-TTGAATAAACCTGATGAGTTGCTGCTGG-CTCTCTA--GGGAGCA--TGTGCACACTTGTCGTTTT--TATA--TTTCCACCTGTGCACCTTTTGTAGAC-TTGGAT-ATCTTTCTGACTTT----------ATTGT-CGGGTTTTGAGGATTGACT-------TTCAT----TAGTCTTT-CCTTAC-ATT-TCCA-GTCTATGTTTCTTC---AATTACACCCC-AATGTA-TGTCA-TAGAATGTA-TTAAG-TGGGCCCTT--GT-G-CCTATAAATC-TTATACAACTTTCAGCAACGGATCTCTTGGCTCTCGCATCGATGAAGAACGCAGCGAAATGCGATAAGTAATGTGAATTGCAGAATTCAGTGAATCATCGAATCTTTGAACGCACCTTGCGCTCCTTGGTATTCCGAGGAGCATGCCTGTTTGAGTGTCATTA--AAAT-ATCAACTTGTTTAACTTTT-----GTTGAATGGG-----TTGGATGTGGGGGT---TTTTTTTGCTGGCTTT----T------TTTAAGGTCAGCTCCCCTAAAATGCATTAGCAGAACAAATCATT-----------TGTTCATTAGTGTGAT-AATTATCTACGCTGTTGAATATTGTGTATA-AAGTTCAGCTTCTAATAGTCCATTGACTTGGACAATTTATT-CATTTAATGTGACCTCAAATCAGGTAGGACTACCCGCTGAACTTAA???????????????????????????????????????????????????????????????????????????????CTCAAATTTAAAATCTGTTAGT-CTTTGGCTGACCGAGTTGTAATCTAGAGAAGTGTTATCTGCGCTGGACCGTGTACAAGTCTCCTGGAATGGAGCGTCATAGAGGGTGAGAATCCCGTCTTTGACACGGACTACCAGGGC-TTTGTGATGCACTCTCAAAGAGTCGAGTTGTTTGGGAATGCAGCTCAAAATGGGTGGTAAATTCCATCTAAAGCTAAATATTGGCGAGAGACCGATAGCGAACAAGTACCGTGAGGGAAAGATGAAAAGAACTTTGGAAAGAGAGTTAAACAGTACGTGAAATTGCTGAAAGGGAAACGCTTGAAGTCAGTCACGTTGATCAGGGATCAA-CCTTGCTTTTGCTTGGTGTACTTCCTGGTTGACGGGTCAGCATCAATTTTGACTGTTGGAAAAAGGTCAAGGGAATGTGGCATC-TTTGGATGTGTTATAGCCCTTGGTTGTATACAATGGTTGGGATTGAGGAACTCAGCACGCCGCAAGGCCGGGTT-WTTT------AACCACGTACGTGCTTAGGATGCTGGCATAATGGCTTTAATCGACCCGTCTTGAAACACGGACCAAGGAGTCTAACATGCCTGCGAGTGTTTGGGTGGAAAA-CTCGAGCGCGTAATGAAAGTGAAAGTTGAGATCCCTGTCGTAGGGAGCATCGACGCCCGGACCAGACCTTTTGTGACGGTTCCGCGGTAGAGCATGTATGTTGGGACCCGAAAGATGGTGAACTATGCCTGAATAGGGTGAAGCCAGAGGAAACTCTGGTGGAGGCTCGTAGCGATTCTGACGTGCAAATCGATCGTCAAATTTGGGTATAGGGGCGAAAGACTAATCGAACCATCTAGTAGCTGGTTCCTGCCGAAGTTTCCCTCAGGATAGCAGAAACTCATATCAGATTTATGTGGTAAAGCGAATGATTAGAGGCCTTGGGGTTGAAACAACCTTAACCTATTCTCAAACTTTAAATATGTAAGAACAAGCTGTCTCTTAATTGGACTTCTTGGCGATTGAGAGTTTCTAGTGGGCCATTTTTGGTAAGCAGAACTGGCGATGCGGGATGAACCGAACGTGAGGTTAAGGTGCCGGAATTCACGCTCATCAGACACCACAAAAGGTGTTAGTTCATCTAGACAGCAGGACGGTGGCCATGGAAGTCGGAACCCGCTAAGGAGTGTGTAACAACTCACCTGCCGAATGAACTAGCCCTGAAAATGGATGGCGCTTAAGCGTGATACCCATACCTCACCATCAGCGTTGAAGTGACGCGCTGATGAGTAGGCAGGCGTGGAGGTCAGTGAAGAAGCC-TGGCAGTGATGCT??
313_33509 ATTA-TTGAATAAACCTGATGAGTTGCTGCTGG-CTCTCTA--GGGAGCA--TGTGCACACTTGTCGTTTT--TATA--TTTCCACCTGTGCACCTTTTGTAGAC-TTGGAT-ATCTTTCTGACTTT----------ATTGT-CAGGTTTTGAGGATTGACT-------TTCAT----TAGTCTTT-CCTTAC-ATT-TCCA-GTCTATGTTTCTTC---AATTACACCCC-AATGTA-TGTCA-TAGAATGTA-TTAAG-TGGGCCCTT--GT-G-CCTATAAATC-TTATACAACTTTCAGCAACGGATCTCTTGGCTCTCGCATCGATGAAGAACGCAGCGAAATGCGATAAGTAATGTGAATTGCAGAATTCAGTGAATCATCGAATCTTTGAACGCACCTTGCGCTCCTTGGTATTCCGAGGAGCATGCCTGTTTGAGTGTCATTA--AAAT-ATCAACTTGTTTAACTTTT-----GTTGAATGGG-----TTGGATGTGGGGGG--TTTTTTTTGCTGGCTTT----T------TTTAAGGTCAGCTCCCCTAAAATGCATTAGCAGAACAAATCATT-----------TGTTCATTAGTGTGAT-AATTATCTACGCTATTGAATATTGTGTATA-AAGTTCAGCTTCTAATAGTCCATTGACTTGGACAATATATT-CATTTAATGTGACCTCAAATCAGGTAGACAGCCCGGAT?????????????????????????????????????????????????????????????????????????????????????????????????????????????????????????????????????????????????????????????????????????????????????????????????????????????????????????????????????????????????????????????????????????????????????????????????????????????????????????????????????????????????????????????????????????????????????????????????????????????????????????????????????????????????????????????????????????????????????????????????????????????????????????????????????????????????????????????????????????????????????????????????????????????????????????????????????????????????????????????????????????????????????????????????????????????????????????????????????????????????????????????????????????????????????????????????????????????????????????????????????????????????????????????????????????????????????????????????????????????????????????????????????????????????????????????????????????????????????????????????????????????????????????????????????????????????????????????????????????????????????????????????????????????????????????????????????????????????????????????????????????????????????????????????????????????????????????????????????????????????????????????????????????????????????????????????????????????????????????????????????????????????????????????????????????????????????????????????????????????????????????????????????????????????????????????????????????????????????
316_33520 ATTA-TTGAATAAACCTGATGAGTTGCTGCTGG-CTCTCTA--GGGAGCA--TGTGCACACTTGTCGTTTT--TATA--TTTCCACCTGTGCACCTTTTGTAGAC-TTGGAT-ATCTTTCTGACTTT----------ATTGT-CGGGTTTTGAGGATTGACT-------TTCAT----TAGTCTTT-CCTTAC-ATT-TCCA-GTCTATGTTTCTTC---AATTACACCCC-AATGTA-TGTCA-TAGAATGTA-TTAAG-TGGGCCCTT--GT-G-CCTATAAATC-TTATACAACTTTCAGCAACGGATCTCTTGGCTCTCGCATCGATGAAGAACGCAGCGAAATGCGATAAGTAATGTGAATTGCAGAATTCAGTGAATCATCGAATCTTTGAACGCACCTTGCGCTCCTTGGTATTCCGAGGAGCATGCCTGTTTGAGTGTCATTA--AAAT-ATCAACTTGTTTAACTTTT-----GTTGAATGGG-----TTGGATGT--------TTTTTTTTGCTGGCTTT----T------TTTAAGGTCAGCTCCCCTAAAATGCATTAGCAGAACAAATCATT-----------TGTTCATTAGTGTGAT-AATTATCTACGCTGTTGAATATTGTGTATA-AAGTTCAGCTTCTAATAGTCCATTGACTTGGACAATTTATT-CATTTAATGTGACCTCAAATCAGGTAGACAGCCCGGGT????????????????????????????????????????????????????????CCCCTAGTAACTGCGAGTGAAGCGGGAAAAGCTCAAATTTAAAATCTGTTAGT-CTTTGGCTGACCGAGTTGTAATCTAGAGAAGTGTTATCTGCGCTGGACCGTGTACAAGTCTCCTGGAATGGAGCGTCATAGAGGGTGAGAATCCCGTCTTTGACACGGACTACCAGGGC-TTTGTGATGCACTCTCAAAGAGTCGAGTTGTTTGGGAATGCAGCTCAAAATGGGTGGTAAATTCCATCTAAAGCTAAATATTGGCGAGAGACCGATAGCGAACAAGTACCGTGAGGGAAAGATGAAAAGAACTTTGGAAAGAGAGTTAAACAGTACGTGAAATTGCTGAAAGGGAAACGCTTGAAGTCAGTCACGTTGATCAGGGATCAA-CCTTGCTTTTGCTTGGTGTACTTCCTGGTTGACGGGTCAGCATCAATTTTGACTGTTGGAAAAAGGTCAAGGGAATGTGGCATC-TTTGGATGTGTTATAGCCCTTGGTTGTATACAATGGTTGGGATTGAGGAACTCAGCACGCCGCAAGGCCGGGTT-ATTT------AACCACGTACGTGCTTAGGATGCTGGCATAATGGCTTTAATCGACCCGTCTTGAAACACGGACCAAGGAGTCTAACATGCCTGCGAGTGTTTGGGTGGAAAA-CTCGAGCGCGTAATGAAAGTGAAAGTTGAGATCCCTGTCGTAGGGAGCATCGACGCCCGGACCAGACCTTTTGTGACGGTTCCGCGGTAGAGCATGTATGTTGGGACCCGAAAGATGGTGAACTATGCCTGAATAGGGTGAAGCCAGAGGAAACTCTGGTGGAGGCTCGTAGCGATTCTGACGTGCAAATCGATCGTCAAATTTGGGTATAGGGGCGAAAGACTAATCGAACCATCTAGTAGCTGGTTCCTGCCGAAGTTTCCCTCAGGATAGCAGAAACTCATATCAGATTTATGTGGTAAAGCGAATGATTAGAGGCCTTGGGGTTGAAACAACCTTAACCTATTCTCAAACTTTAAATATGTAAGAACAAGCTGTCTCTTAATTGGACTTCTTGGCGATTGAGAGTTTCTAGTGGGCCATTTTTGGTAAGCAGAACTGGCGATGCGGGATGAACCGAACGTGAGGTTAAGGTGCCGGAATTCACGCTCATCAGACACCACAAAAGGTGTTAGTTCATCTAGACAGCAGGACGGTGGCCATGGAAGTCGGAACCCGCTAAGGAGTGTGTAACAACTCACCTGCCGAATGAACTAGCCCTGAAAATGGATGGCGCTTAAGCGTGATACCCATACCTCACCATCAGCGTTGAAGTGACGCGCTGATGAGTAGGCAGGCGTGGAGGTCAGTGAAGAAG??????????????????
317_33533 ATTA-TTGAATAAACCTGATGAGTTGCTGCTGG-CTTTCTA--GGGAGCA--TGTGCACACTTGTCATTTT--TATA--TTTCCACCTGTGCATCTTTTGTAGACTCTGGAT-ATCTTTCTGACTCT------------CATGTCAGGTTTGAGGATTGACT-------TT----------TCTAT-CCTTAC-ATT-TCCAAGTCTATGTTTTC-----A-ATATACCC--AATGTC-TATTA-TAGAATGTA-ATAAG-TGGGCCTTT--GT-G-CCTATAAATC-TTATACAACTTTCAGCAACGGATCTCTTGGCTCTCGCATCGATGAAGAACGCAGCGAAATGCGATAAGTAATGTGAATTGCAGAATTCAGTGAATCATCGAATCTTTGAACGCACCTTGCGCTCCTTGGTATTCCGAGGAGCATGCCTGTTTGAGTGTCATTA--ATATAATCAACTCCTTCAGCTTTT-------TTGTTGAGTGGAGTTGGATGTGGGGGT------TTTTGTTGGTCTT----CTT---AGTGAAAGTCAGCTCCCCTAAAATGTATTAGCGGAACAATCTCTT------GAC--TGTTCATTAGTGTGAT-AATTATCTACGCTATTGA--ACTGTGAGGC-AAGTTCAGCTTCTAATAGTCCATTGACTTGGACAATTTCTA---TTAAATGTGACCTCAAA??????????????????????????????????????????????????????????????????????????TCCCCTAGTAACTGCGAGTGAAGCGGGAAAAGCTCAAATTTAAAATCTGTTAGT-CTTTGACTGACCGAGTTGTAATCTAGAGAAGTGTTACCCGCGCTGGACCGTGTACAAGTCTCCTGGAATGGAGCGTCATAGAGGGTGAGAATCCCGTCTTTGACACGGACTACCAGGGC-TTTGTGGTGTGCTCTCAAAGAGTCGAGTTGTTTGGGAATGCAGCTCAAAATGGGTGGTAAATTCCATCTAAAGCTAAATATTGGCGAGAGACCGATAGCGAACAAGTACCGTGAGGGAAAGATGAAAAGAACTTTGGAAAGAGAGTTAAACAGTACGTGAAATTGCTGAAAGGGAAACGCTTGAAGTCAGTCGCGTTAACTAGGGATCAA-CCTTGCTTTTGCTTGGTGTACTTTCTAGTTGACGGGTCAGCATCAATTTTGACTGTTGGAAAAAGATCAAGGGAATGTGGCATC-TTTGGATGTGTTATAGCCTTTGGTTGTATACAATGGTTGGGATTGAGGAACTCAGCACGCCGCAAGGCCGAGTT--TTT------AACTACGTACGTGCTTAGGATGCTGGCATAATGGCTTTAATCGACCCGTCTTGAAACACGGACCAAGGAGTCTAACATGCCTGCGAGTGTTTGGGTGGAAAA-CTCGAGCGCGTAATGAAAGTGAAAGTTGAGATCCCTGTCGTAGGGAGCATCGACGCCCAGACCAGACCTTTTGTGACGGTTCTGCGGTAGAGCATGTATGTTGGGACCCGAAAGATGGTGAACTATGCCTGAATAGGGTGAAGCCAGAGGAAACTCTGGTGGAGGCTCGTAGCGATTCTGACGTGCAAATCGATCGTCAAATTTGGGTATAGGGGCGAAAGACTAATCGAACCATCTAGTAGCTGGTTCCTGCCGAAGTTTCCCTCAGGATAGCAGAAACTCATATCAGATTTATGTGGTAAAGCGAATGATTAGAGGCCTTGGGGTTGAAACAACCTTAACCTATTCTCAAACTTTAAATATGTAAGAACAAGTCGTCTCTTAATTGGACCACTTGGCGATTGAGAGTTTCTAGTGGGCCATTTTTGGTAAGCAGAACTGGCGATGCGGGATGAACCGAACGCAAGGTTAAGGTGCCGGAATTCACGCTCATCAGACACCACAAAAGGTGTTAGTTCATCTAGACAGCAGGACGGTGGCCATGGAAGTCGGAATCCGCTAAGGAGTGTGTAACAACTCACCTGCCGAATGAACTAGCCCTGAAAATGGATGGCGCTTAAGCGTGATACCCATACCTTGCCGTCAGTGTTGAAGTGACGCACTGACGAGTAGGCAGGCGTGGAGGTCAGTGAAGAAG??????????????????
90_31954 ATTATTGAAATAAACCTGATGAGTTGCTGCTGG-CTTTCTA--GGGAGCA--TGTGCACACTTGTCATTTT--TATA--TTTCCACCTGTGCATCTTTTGTAGACTTTGGAT-ATCTTTCTGACTCT------------CATGTCAGGTTTGAGGATTGACT-------TT----------TCTAT-CCTTAC-ATT-TCCAAGTCTATGTTTTC-----A-ATATACCC--AATGTC-TATTA-TAGAATGTA-ATAAG-TGGGCCTTT--GT-G-CCTATAAATC-TTATACAACTTTCAGCAACGGATCTCTTGGCTCTCGCATCGATGAAGAACGCAGCGAAATGCGATAAGTAATGTGAATTGCAGAATTCAGTGAATCATCGAATCTTTGAACGCACCTTGCGCTCCTTGGTATTCCGAGGAGCATGCCTGTTTGAGTGTCATTA--ATATAATCAACTCCTTCAGCTTTT-------TTGTTGAGTGGAGTTGGATGTGGGGGT------TTTTGTTGGTCTT----CTT---AGTGAAAGTCAGCTCCCCTAAAATGTATTAGCGGAACAATCTCTT------GAC--TGTTCATTAGTGTGAT-AATTATCTACACTATTGA--ACTATGAGGC-AAGTTCAGCTTCTAATAGTCCATTGACTTGGACAATTTCTA---TTAAATGTGACCTCAAATCAGGTAGGACTACCCGCTGAACTTAA???????????????????????????????????????????????????????????????AGTGAAGCGGGAAAAGCTCAAATTTAAAATCTGTTAGT-CTTTGACTGACCGAGTTGTAATCTAGAGAAGTGTTACCCGCGCTGGACCGTGTACAAGTCTCCTGGAATGGAGCGTCATAGAGGGTGAGAATCCCGTCTTTGACACGGACTACCAGGGC-TTTGTGGTGTGCTCTCAAAGAGTCGAGTTGTTTGGGAATGCAGCTCAAAATGGGTGGTAAATTCCATCTAAAGCTAAATATTGGCGAGAGACCGATAGCGAACAAGTACCGTGAGGGAAAGATGAAAAGAACTTTGGAAAGAGAGTTAAACAGTACGTGAAATTGCTGAAAGGGAAACGCTTGAAGTCAGTCGCGTTAACTAGGGATCAA-CCTTGCTTTTGCTTGGTGTACTTTCTAGTTGACGGGTCAGCATCAATTTTGACTGTTGGAAAAAGATCAAGGGAATGTGGCATC-TTTGGATGTGTTATAGCCTTTGGTTGTATACAATGGTTGGGATTGAGGAACTCAGCACGCCGCAAGGCCGAGTT--TTT------AACTACGTACGTGCTTAGGATGCTGGCATAATGGCTTTAATCGACCCGTCTTGAAACACGGACCAAGGAGTCTAACATGCCTGCGAGTGTTTGGGTGGAAAA-CTCGAGCGCGTAATGAAAGTGAAAGTTGAGATCCCTGTCGTAGGGAGCATCGACGCCCAGACCAGACCTTTTGTGACGGTTCTGCGGTAGAGCATGTATGTTGGGACCCGAAAGATGGTGAACTATGCCTGAATAGGGTGAAGCCAGAGGAAACTCTGGTGGAGGCTCGTAGCGATTCTGACGTGCAAATCGATCGTCAAATTTGGGTATAGGGGCGAAAGACTAATCGAACCATCTAGTAGCTGGTTCCTGCCGAAGTTTCCCTCAGGATAGCAGAAACTCATATCAGATTTATGTGGTAAAGCGAATGATTAGAGGCCTTGGGGTTGAAACAACCTTAACCTATTCTCAAACTTTAAATATGTAAGAACAAGTCGTCTCTTAATTGGACCACTTGGCGATTGAGAGTTTCTAGTGGGCCATTTTTGGTAAGCAGAACTGGCGATGCGGGATGAACCGAACGCAAGGTTAAGGTGCCGGAATTCACGCTCATCAGACACCACAAAAGGTGTTAGTTCATCTAGACAGCAGGACGGTGGCCATGGAAGTCGGAATCCGCTAAGGAGTGTGTAACAACTCACCTGCCGAATGAACTAGCCCTGAAAATGGATGGCGCTTAAGCGTGATACCCATACCTTGCCGTCAGTGTTGAAGTGACGCACTGACGAGTAGGCAGGCGTGGAGGTCAGTGAAGAAGCC-TGGTAGTAATACTGG
92_31964 ATTA-TTGAATAAACCTGATGAGTTGCTGCTGG-CTTTCTA--GGGAGCA--TGTGCACACTTGTCATTTT--TATA--TTTCCACCTGTGCATCTTTTGTAGACTCTGGAT-ATCTTTCTGACTCT------------CATGTCAGGTTTGAGGATTGACT-------TT----------TCTAT-CCTTAC-ATT-TCCAAGTCTATGTTTTC-----A-ATATACCC--AATGTC-TATTA-TAGAATGTA-ATAAG-TGGGCCTTT--GT-G-CCTATAAATC-TTATACAACTTTCAGCAACGGATCTCTTGGCTCTCGCATCGATGAAGAACGCAGCGAAATGCGATAAGTAATGTGAATTGCAGAATTCAGTGAATCATCGAATCTTTGAACGCACCTTGCGCTCCTTGGTATTCCGAGGAGCATGCCTGTTTGAGTGTCATTA--ATATAATCAACTCCTTCAGCTTTT-------TTGTTGAGTGGAGTTGGATGTGGGGGT------TTTTGTTGGTCTT----CTT---AGTGAAAGTCAGCTCCCCTAAAATGTATTAGCGGAACAATCTCTT------GAC--TGTTCATTAGTGTGAT-AATTATCTACGCTATTGA--ACTGTGAGGC-AAGTTCAGCTTCTAATAGTCCATTGACTTGGACAATTTCTA---TTAAATGTGACCTCAAATCAGGTAGGACTACCCGCTGAACTTAA?????????????????????????????????????????????????????AGTAACTGCGAGTGAAGCGGGAAAAGCTCAAATTTAAAATCTGTTAGT-CTTTGACTGACCGAGTTGTAATCTAGAGAAGTGTTACCCGCGCTGGACCGTGTACAAGTCTCCTGGAATGGAGCGTCATAGAGGGTGAGAATCCCGTCTTTGACACGGACTACCAGGGC-TTTGTGGTGTGCTCTCAAAGAGTCGAGTTGTTTGGGAATGCAGCTCAAAATGGGTGGTAAATTCCATCTAAAGCTAAATATTGGCGAGAGACCGATAGCGAACAAGTACCGTGAGGGAAAGATGAAAAGAACTTTGGAAAGAGAGTTAAACAGTACGTGAAATTGCTGAAAGGGAAACGCTTGAAGTCAGTCGCGTTAACTAGGGATCAA-CCTTGCTTTTGCTTGGTGTACTTTCTAGTTGACGGGTCAGCATCAATTTTGACTGTTGGAAAAAGATCAAGGGAATGTGGCATC-TTTGGATGTGTTATAGCCTTTGGTTGTATACAATGGTTGGGATTGAGGAACTCAGCACGCCGCAAGGCCGAGTT--TTT------AACTACGTACGTGCTTAGGATGCTGGCATAATGGCTTTAATCGACCCGTCTTGAAACACGGACCAAGGAGTCTAACATGCCTGCGAGTGTTTGGGTGGAAAA-CTCGAGCGCGTAATGAAAGTGAAAGTTGAGATCCCTGTCGTAGGGAGCATCGACGCCCAGACCAGACCTTTTGTGACGGTTCTGCGGTAGAGCATGTATGTTGGGACCCGAAAGATGGTGAACTATGCCTGAATAGGGTGAAGCCAGAGGAAACTCTGGTGGAGGCTCGTAGCGATTCTGACGTGCAAATCGATCGTCAAATTTGGGTATAGGGGCGAAAGACTAATCGAACCATCTAGTAGCTGGTTCCTGCCGAAGTTTCCCTCAGGATAGCAGAAACTCATATCAGATTTATGTGGTAAAGCGAATGATTAGAGGCCTTGGGGTTGAAACAACCTTAACCTATTCTCAAACTTTAAATATGTAAGAACAAGTCGTCTCTTAATTGGACCACTTGGCGATTGAGAGTTTCTAGTGGGCCATTTTTGGTAAGCAGAACTGGCGATGCGGGATGAACCGAACGCAAGGTTAAGGTGCCGGAATTCACGCTCATCAGACACCACAAAAGGTGTTAGTTCATCTAGACAGCAGGACGGTGGCCATGGAAGTCGGAATCCGCTAAGGAGTGTGTAACAACTCACCTGCCGAATGAACTAGCCCTGAAAATGGATGGCGCTTAAGCGTGATACCCATACCTTGCCGTCAGTGTTGAAGTGACGCACTGACGAGTAGGCAGGCGTGGAGGTCAGTGAAGAAGCCTTGGTA??????????
94_31981 ATTA-TTGAATAAACCTGATGAGTTGCTGCTGG-CTTTCTA--GGGAGCA--TGTGCACACTTGTCATTTT--TATA--TTTCCACCTGTGCATCTTTTGTAGACTCTGGAT-ATCTTTCTGACTCT------------CATGTCAGGTTTGAGGATTGACT-------TT----------TCTAT-CCTTAC-ATT-TCCAAGTCTATGTTTTC-----A-ATATACCC--AATGTC-TATTA-TAGAATGTA-ATAAG-TGGGCCTTT--GT-G-CCTATAAATC-TTATACAACTTTCAGCAACGGATCTCTTGGCTCTCGCATCGATGAAGAACGCAGCGAAATGCGATAAGTAATGTGAATTGCAGAATTCAGTGAATCATCGAATCTTTGAACGCACCTTGCGCTCCTTGGTATTCCGAGGAGCATGCCTGTTTGAGTGTCATTA--ATATAATCAACTCCTTCAGCTTTT-------TTGTTGAGTGGAGTTGGATGTGGGGGT------TTTTGTTGGTCTT----CTT---AGTGAAAGTCAGCTCCCCTAAAATGTATTAGCGGAACAATCTCTT------GAC--TGTTCATTAGTGTGAT-AATTATCTACGCTATTGA--ACTGTGAGGC-AAGTTCAGCTTCTAATAGTCCATTGACTTGGACAATTTCTA---TTAAATGTGACCTCAAATCAGGTAGGACTACCCGCTGAACTTAA???????????????????????????????????????????????????????????????AGTGAAGCGGGAAAAGCTCAAATTTAAAATCTGTTAGT-CTTTGACTGACCGAGTTGTAATCTAGAGAAGTGTTACCCGCGCTGGACCGTGTACAAGTCTCCTGGAATGGAGCGTCATAGAGGGTGAGAATCCCGTCTTTGACACGGACTACCAGGGC-TTTGTGGTGTGCTCTCAAAGAGTCGAGTTGTTTGGGAATGCAGCTCAAAATGGGTGGTAAATTCCATCTAAAGCTAAATATTGGCGAGAGACCGATAGCGAACAAGTACCGTGAGGGAAAGATGAAAAGAACTTTGGAAAGAGAGTTAAACAGTACGTGAAATTGCTGAAAGGGAAACGCTTGAAGTCAGTCGCGTTAACTAGGGATCAA-CCTTGCTTTTGCTTGGTGTACTTTCTAGTTGACGGGTCAGCATCAATTTTGACTGTTGGAAAAAGATCAAGGGAATGTGGCATC-TTTGGATGTGTTATAGCCTTTGGTTGTATACAATGGTTGGGATTGAGGAACTCAGCACGCCGCAAGGCCGAGTT--TTT------AACTACGTACGTGCTTAGGATGCTGGCATAATGGCTTTAATCGACCCGTCTTGAAACACGGACCAAGGAGTCTAACATGCCTGCGAGTGTTTGGGTGGAAAA-CTCGAGCGCGTAATGAAAGTGAAAGTTGAGATCCCTGTCGTAGGGAGCATCGACGCCCAGACCAGACCTTTTGTGACGGTTCTGCGGTAGAGCATGTATGTTGGGACCCGAAAGATGGTGAACTATGCCTGAATAGGGTGAAGCCAGAGGAAACTCTGGTGGAGGCTCGTAGCGATTCTGACGTGCAAATCGATCGTCAAATTTGGGTATAGGGGCGAAAGACTAATCGAACCATCTAGTAGCTGGTTCCTGCCGAAGTTTCCCTCAGGATAGCAGAAACTCATATCAGATTTATGTGGTAAAGCGAATGATTAGAGGCCTTGGGGTTGAAACAACCTTAACCTATTCTCAAACTTTAAATATGTAAGAACAAGTCGTCTCTTAATTGGACCACTTGGCGATTGAGAGTTTCTAGTGGGCCATTTTTGGTAAGCAGAACTGGCGATGCGGGATGAACCGAACGCAAGGTTAAGGTGCCGGAATTCACGCTCATCAGACACCACAAAAGGTGTTAGTTCATCTAGACAGCAGGACGGTGGCCATGGAAGTCGGAATCCGCTAAGGAGTGTGTAACAACTCACCTGCCGAATGAACTAGCCCTGAAAATGGATGGCGCTTAAGCGTGATACCCATACCTTGCCGTCAGTGTTGAAGTGACGCACTGACGAGTAGGCAGGCGTGGAGGTCAGTGAAGAAGCCTTGGTAGT????????
CFP1008__neotype__C__bolaris_Eur ATTATTGAAATAAACTTGATGGGTTGCTGCTGG-TTCCCTA--AGGAACA--TGTGCACACTTGTCATCTT--TATA--TCTCCACCTGTGCACCTTTTGTAGAC-CTGAAT-AGCTTTCTGAATGC--------TAAGCAT-TCAGGCTTGAGGATTGACTTATTTATTTTTT------GTCTCT-CCTTAC-TTT-TACAGGTCTATGTTTCTTT---ATATATACCCCTAATCTA-TGTTA-TAGAATGTATATAAA-TGGGTGTTT--AT-G-CCTATAAAC--TTATACAACTTTCAGCAACGGATCTCTTGGCTCTCGCATCGATGAAGAACGCAGCGAAATGCGATAAGTAATGTGAATTGCAGAATTCAGTGAATCATCGAATCTTTGAACGCACCTTGCGCTCCTTGGTATTCCGAGGAGCATGCCTGTTTGAGTGTCATTA--ATAT-ATCAACCTCTTCAGCTTTT-----GGTTGTTGAGTG--TTTGGATGTGGGGGG---NTTGTTTGCTGGTCTC-----------TAGGAGGTCAGCTCCCCTAAAATGCATTAGCGAAACAATTTGTT------GAT--CGTTCATTGGTGTGAT-AACTATCTACGCTATTG---AC-GTGAGGC--AGTTTAGCTTCTAACAGTCCATTGTCTTGGACAATTTTTT-TCATTAATGTGACCTCAAATCAG????????????????????????????????????????????????????????????????????????????????????????????????????????????????????????????????????????????????????????????????????????????????????????????????????????????????????????????????????????????????????????????????????????????????????????????????????????????????????????????????????????????????????????????????????????????????????????????????????????????????????????????????????????????????????????????????????????????????????????????????????????????????????????????????????????????????????????????????????????????????????????????????????????????????????????????????????????????????????????????????????????????????????????????????????????????????????????????????????????????????????????????????????????????????????????????????????????????????????????????????????????????????????????????????????????????????????????????????????????????????????????????????????????????????????????????????????????????????????????????????????????????????????????????????????????????????????????????????????????????????????????????????????????????????????????????????????????????????????????????????????????????????????????????????????????????????????????????????????????????????????????????????????????????????????????????????????????????????????????????????????????????????????????????????????????????????????????????????????????????????????????????????????????????????????????????????????????????????????????????????????
CFP1154__S__C__anomalus_Neotype_Eur ATTATTGAAATAAACCTGATGGGTTGCTGCTGG-TTTTTTA--ATGAACA--TGTGCACACCTGTTATCTT--TATA--TTTCCACTTGTGCACCTTTTGTAGAC-CTGGATAAGTTTTCTTAATGC---------TAGCATTAAGGTTTTTGGGACTGGCC-------TTTGT------CTTTTC-CTTTCT-ATT-ATCTGGTCTATGTTTATTC-----ATATACCCT-AATGTA-TGTTA-TAGAATGTA-ATAAT-TGGGCC-TT--GT-G-CCTATAAA---CTATACAACTTTCAGCAACGGATCTCTTGGCTCTCGCATCGATGAAGAACGCAGCGAAATGCGATAAGTAATGTGAATTGCAGAATTCAGTGAATCATCGAATCTTTGAACGCACCTTGCGCTCCTTGGTATTCCGAGGAGCATGCCTGTTTGAGTGTCATTA--ATAT-ATCAACCTCTTCAGCTTTT-----GCTTGTTGAGTG---TTGGATGTGGGGGG----TCTTTTGCTGGCCTT----TTT----TTAGAGGTCAGCTTCCCTAAAATTTATTAGCGGAACAATTTGTT------GAC--CGTTCATTGGTGTGAT-AATTATCTACGCTATTG---AC-GTGAGGC--AGTTCAGCTTCTAACAGTCCATTGACTTGGACAGTTTTC----ATTAATGTGACCTCAAATCAG????????????????????????????????????????????????????????????????????????????????????????????????????????????????????????????????????????????????????????????????????????????????????????????????????????????????????????????????????????????????????????????????????????????????????????????????????????????????????????????????????????????????????????????????????????????????????????????????????????????????????????????????????????????????????????????????????????????????????????????????????????????????????????????????????????????????????????????????????????????????????????????????????????????????????????????????????????????????????????????????????????????????????????????????????????????????????????????????????????????????????????????????????????????????????????????????????????????????????????????????????????????????????????????????????????????????????????????????????????????????????????????????????????????????????????????????????????????????????????????????????????????????????????????????????????????????????????????????????????????????????????????????????????????????????????????????????????????????????????????????????????????????????????????????????????????????????????????????????????????????????????????????????????????????????????????????????????????????????????????????????????????????????????????????????????????????????????????????????????????????????????????????????????????????????????????????????????????????????????????????????
F16111_C__subtortus_NAm ?????????ATAAACCTGATGGGTTGCTGCTGG-TTCTCTA--GGGAACATCTGTGCACACCTGTCATCTT--TATATCTCTCCACCTGTGCACCTTTTGTAGAC-CTAGAT-ATCTTTCTGACTGC-GC------TAGCAT-TCAGGTTTGAGGATTGATT-------TTTCC----TAGTCTCT-CCTTAC-ATT-TCCAGGTCTATGTTTTTAT-----ATACCCCCCACATCTATTGTAT-TAGAATGTA-ATAAA-TTGGGTCTTTTATGG-CCTATAAAAT-TTATACAACTTTCAGCAACGGATCTCTTGGCTCTCGCATCGATGAAGAACGCAGCGAAATGCGATAAGTAATGTGAATTGCAGAATTCAGTGAATCATCGAATCTTTGAACGCACCTTGCGCTCCTTGGTATTCCGAGGAGCATGCCTGTTTGAGTGTCATTA--ATATTATCAACTTCATCAACCTT------GTTGAATGATTG---TTGGATGGTGGGGG-----TTGTTGTTGGCCTT----TTGAAAGAAAAAGGTCAACTCCCCTAAAATCTATTAGCAGAACATTTTGGGT-----GAC--CATTTGCTGGTGTGAT-AACTATCTACGCTATTGG--ATGGTGAGGCCAAGTTCAGCTTCTAGCAGCCCATTAAGTTGGACATTTTTTA-TTATTGATGTGACCTCAAATCAGGTAGGACTACCCGCTGAACTTAATGAACTTAAGCATATCAATAAGCGGAGGAAAAGAAACTAACAAGGATTCCCCTAGTAACTGCGAGTGAAGCGGGAAAAGCTCAAATTTAAAATCTGGCAGT-CTTTGACTGTCCGAGTTGTAATCTAGAGAGGTGTTTTCGGCGCTGGACCGTGTACAAGTCTCCTGGAATGGAGCGTCATAGAGGGTGAGAATCCCGTCTCTGACACGGGCTGCCAGGGC-TTTGTGATGCACTCTCAAAGAGTCGAGTTGTTTGGGAATGCAGCTCAAAATGGGTGGTAAATTCCATCTAAAGCTAAATATTGGCGAGAGACCGATAGCGAACAAGTACCGTGAGGGAAAGATGAAAAGAACTTTGGAAAGAGAGTTAAACAGTACGTGAAATTGCTGAAAGGGAAACGCTTGAAGTCAGTCGCGTTGTCCAGGGATCAA-CCTTGCTTTTGCTTGGTGTACTTTCTGGTTGACGGGCCAGCATCAATTTTGACTATTGGAAAAAAATCAGGGAAATGTGGCATC-TTTGCATGTGTTATAGTCCTTGGTTGTATACAATGGTTAGGATTGAGGAATTCAGCACGCCGCAAGGTCGGGTG-T???????????????????????????????????????????????????????????????????????????????????????????????????????????????????????????????????????????????????????????????????????????????????????????????????????????????????????????????????????????????????????????????????????????????????????????????????????????????????????????????????????????????????????????????????????????????????????????????????????????????????????????????????????????????????????????????????????????????????????????????????????????????????????????????????????????????????????????????????????????????????????????????????????????????????????????????????????????????????????????????????????????????????????????????????????????????????????????????????????????????????????????????????????????????????????????????????????????????????????????????????????????????????????????
F17048_C__delibutusFr__Eur_NAm ATTATTGAAATAAACCTGATGAGTTGCTGCTGG-TTCTCTA--GGGAACA--TGTGCACACTTGTCATTTT--TATA--TCTCCACCTGTGCACTTTTTGTAGAC-TTGGAT-ATCTTTCTGAATGCTTTTTG---TGGCATGTCAGGTTTGAGGATTGACT-------TTATT------GTCTGT-CTTTAC-ATT-TCCAGGTCTATGTTTCTTC---A-ATATACCCCTAATGTA-TGTTA-TAGAATGTA-GTAAG-TGGGCCTTT--GT-G-CCTATAAACC-TTATACAACTTTCAGCAACGGATCTCTTGGCTCTCGCATCGATGAAGAACGCAGCGAAATGCGATAAGTAATGTGAATTGCAGAATTCAGTGAATCATCGAATCTTTGAACGCACCTTGCGCTCCTTGGTATTCCGAGGAGCATGCCTGTTTGAGTGTCATTA--ATAT-ATCAACTTCTTCAGCTTTT-----GCTTGTTGAGTG---TTGGATGTGGGGG-------TTTTGCTGGCCTT----TCT------GAAGGTCAGCTCCCCTGAAATGCATTAGCGGAACAATTTGTT------GAC--TGTTCATTGGTGTGAT-AATTATCTGCGCTATTGA--ACTGTGAGGC-AAGTTCAGCTTCTAATAGTCCATTGACTTGGACAAATTTTTTCATTTAATGTGACCTCAAATCAGGTAGGACTACCCGCTGAACTTAATGAACTTAAGCATATCAATAAGCGGAGGAAAAGAAACTAACAAGGATTCCCCTAGTAACTGCGAGTGAAGCGGGAAAAGCTCAAATTTAAAATCTGTCAGT-CTTTGGCTGTCCGAGTTGTAATCTAGAGAAGTGTTATCCGCGCTGGACCGTGTACAAGTCTCCTGGAATGGAGCGTCATAGAGGGTGAGAATCCCGTCTTTGACACGGACTGCCAGGGC-TTTGTGATGCGCTCTCAAAGAGTCGAGTTGTTTGGGAATGCAGCTCAAAATGGGTGGTAAATTCCATCTAAAGCTAAATATTGGCGAGAGACCGATAGCGAACAAGTACCGTGAGGGAAAGATGAAAAGAACTTTGGAAAGAGAGTTAAACAGTACGTGAAATTGCTGAAAGGGAAACGCTTGAAGTCAGTCGCGTTAGCCAGGGATCAACCCTTGCTTTTGCTTGGTGTACTTTCTGGTTGACGGGTCAGCATCAATTTTGACTGTTGGAAAAAGATTAAGGGAATGTGGCATC-TTCGGATGTGTTATAGCCCTTGGTTGCATACAATGGTTGGGATTGAGGAACTCAGCACGCCGCAAGGCCGGG----TTT------AACCACGTACGTGCTAGGA???????????????????????????????????????????????????????????????????????????????????????????????????????????????????????????????????????????????????????????????????????????????????????????????????????????????????????????????????????????????????????????????????????????????????????????????????????????????????????????????????????????????????????????????????????????????????????????????????????????????????????????????????????????????????????????????????????????????????????????????????????????????????????????????????????????????????????????????????????????????????????????????????????????????????????????????????????????????????????????????????????????????????????????????????????????????????????????????????????????????????????????????????????????????????????????????????????????????????????????????
HMJAU48694_C__pseudocamphoratus_TYPE_Tibet ATTATTGAAATAAACCTGATGGGCTGTTGCTGGTTTCTCTA--AGGAACA--TGTGCACGCTTGTCATCTT--TATA--TCTCCACCTGTGCACCTCTTGTAGAC-CTGGAT-ATTTTTCTGAATAT------------TAT-TCAGGTTTGAGGATTGACT--------TTCT------GTCTTT-CCTTAC-ATT-TCCAGGCCTATGT---------ATATACACCCC-AATGTA-TGTTA-TAGAATGTA-ATAAA-TGGGCCTTT--GT-G-CCTATAAAT--CTATACAACTTTCAGCAACGGATCTCTTGGCTCTCGCATCGATGAAGAACGCAGCGAAATGCGATAAGTAATGTGAATTGCAGAATTCAGTGAATCATCGAATCTTTGAACGCACCTTGCGCTCCTTGGTATTCCGAGGAGCATGCCTGCTTGAGTGTCATTW--ATAT-ATCAAC---------TCTT-----GCTTGTCGAGTG---TTGGATGTGGGGGT--TCTTTTTTGCCGGGTCTCTCTTTTT--AATTGAGGTCGGCTCCCCTGAAATGCATTAGCGGAACAATTTGTT------GAC--CGTTCATTGGTGTGATAAACTATCTACGCTATTG---AC-GTGAGGC--AGTTCAGCTTCTAACAATCCACTTTT-----------------ATTAATGTG????????????????????????????????????????????????????????????????????????????????????????????????????????????????????????????????????????????????????????????????????????????????????????????????????????????????????????????????????????????????????????????????????????????????????????????????????????????????????????????????????????????????????????????????????????????????????????????????????????????????????????????????????????????????????????????????????????????????????????????????????????????????????????????????????????????????????????????????????????????????????????????????????????????????????????????????????????????????????????????????????????????????????????????????????????????????????????????????????????????????????????????????????????????????????????????????????????????????????????????????????????????????????????????????????????????????????????????????????????????????????????????????????????????????????????????????????????????????????????????????????????????????????????????????????????????????????????????????????????????????????????????????????????????????????????????????????????????????????????????????????????????????????????????????????????????????????????????????????????????????????????????????????????????????????????????????????????????????????????????????????????????????????????????????????????????????????????????????????????????????????????????????????????????????????????????????????????????????????????????????????????????????
HMJAU48758_C__subsalor_China_Zhejiang ATTATTGAAATAAACCTGATGAGTTGCTGCTGG-TTCTCTA--GGGAACA--TGTGCACACTTGTCGTTTT--TATA--TTTCCACCTGTGCATCTTTTGTAGAC-TTGGAT-ATCTTTCTGTATGC-TTTTA---TAGCATGTCAGGTTTGAGGATTGACT-------TTATT------GTCTGT-CTTTAC-ATT-TCCAGGTCTATGTTCCTTC---A-ATATACCCC-AA-----TGTTA-TAGAATGTA-GTAAG-TGGGCCTTT--GT-G-CCTATAAACC-TTATACAACTTTCAGCAACGGATCTCTTGGCTCTCGCATCGATGAAGAACGCAGCGAAATGCGATAAGTAATGTGAATTGCAGAATTCAGTGAATCATCGAATCTTTGAACGCACCTTGCGCTCCTTGGTATTCCGAGGAGCATGCCTGTTTGAGTGTCATTA--ATAT-ATCAACTTCTTCAGCTTTT------GTTGTTGAGTG---TTGGATGTGGGGGT---TTTTTTTGCTGGCCTT----TCT------AAAGGTCAGCTCCCCTAAAATGCATTAGCGGAACAATCTGTT------GAC--TGTTCATTAGTGTGAT-AATTATCTGCGCTATTGA--ACTGTGAGGC-AAGTTCAGCTTCTAATAGTCCATTCACTTGGACAATTTT----ATTTAATGTG????????????????????????????????????????????????????????????????????????????????????????????????????????????????????????????????????????????????????????????????????????????????????????????????????????????????????????????????????????????????????????????????????????????????????????????????????????????????????????????????????????????????????????????????????????????????????????????????????????????????????????????????????????????????????????????????????????????????????????????????????????????????????????????????????????????????????????????????????????????????????????????????????????????????????????????????????????????????????????????????????????????????????????????????????????????????????????????????????????????????????????????????????????????????????????????????????????????????????????????????????????????????????????????????????????????????????????????????????????????????????????????????????????????????????????????????????????????????????????????????????????????????????????????????????????????????????????????????????????????????????????????????????????????????????????????????????????????????????????????????????????????????????????????????????????????????????????????????????????????????????????????????????????????????????????????????????????????????????????????????????????????????????????????????????????????????????????????????????????????????????????????????????????????????????????????????????????????????????????????????????????????????
HMJAU48759_C__subsalor_Holotype_China_Zhejiang ATTATTGAAATAAACCTGATGAGTTGCTGCTGG-TTCTCTA--GGGAACA--TGTGCACACTTGTCGTTTT--TATA--TTTCCACCTGTGCATCTTTTGTAGAC-TTGGAT-ATCTTTCTGTATGC-TTTTA---TAGCATGTCAGGTTTGAGGATTGACT-------TTATT------GTCTGT-CTTTAC-ATT-TCCAGGTCTATGTTCCTTC---A-ATATACCCC-AA-----TGTTA-TAGAATGTA-GTAAG-TGGGCCTTT--GT-G-CCTATAAACC-TTATACAACTTTCAGCAACGGATCTCTTGGCTCTCGCATCGATGAAGAACGCAGCGAAATGCGATAAGTAATGTGAATTGCAGAATTCAGTGAATCATCGAATCTTTGAACGCACCTTGCGCTCCTTGGTATTCCGAGGAGCATGCCTGTTTGAGTGTCATTA--ATAT-ATCAACTTCTTCAGCTTTT------GTTGTTGAGTG---TTGGATGTGGGGGT---TTTTTTTGCTGGCCTT----TCT------AAAGGTCAGCTCCCCTAAAATGCATTAGCGGAACAATCTGTT------GAC--TGTTCATTAGTGTGAT-AATTATCTGCGCTATTGA--ACTGTGAGGC-AAGTTCAGCTTCTAATAGTCCATTCACTTGGACAATTTT----ATTTAATGTG????????????????????????????????????????????????????????????????????????????????????????????????????????????????????????????????????????????????????????????????????????????????????????????????????????????????????????????????????????????????????????????????????????????????????????????????????????????????????????????????????????????????????????????????????????????????????????????????????????????????????????????????????????????????????????????????????????????????????????????????????????????????????????????????????????????????????????????????????????????????????????????????????????????????????????????????????????????????????????????????????????????????????????????????????????????????????????????????????????????????????????????????????????????????????????????????????????????????????????????????????????????????????????????????????????????????????????????????????????????????????????????????????????????????????????????????????????????????????????????????????????????????????????????????????????????????????????????????????????????????????????????????????????????????????????????????????????????????????????????????????????????????????????????????????????????????????????????????????????????????????????????????????????????????????????????????????????????????????????????????????????????????????????????????????????????????????????????????????????????????????????????????????????????????????????????????????????????????????????????????????????????????
HMJAU48760_C__illibatus_China_Heilongjiang ATTATTGAAATAAACCTGATGAGTTGCTGCTGG-TTCTCTA--GGGAACA--TGTGCACACTTGTCGTTTT--TATA--TCTCCACTTGTGCACCTTTTGTAGAC-TTGGAT-AGTTTTCTGAATGC-CTTTG---TAGCATGTCAGGTTTGAGGATTGACT-------TTATT------GTCTAT-CTTTAC-ATTGTCCAGGTCTATGTTTCTTC---A-ATATACCCC-AATCTATTGTAT-TAGAATGTA-GTAA--TAGGCCTTT--GT-G-CCTATAAAC--TTATACAACTTTCAGCAACGGATCTCTTGGCTCTCGCATCGATGAAGAACGCAGCGAAATGCGATAAGTAATGTGAATTGCAGAATTCAGTGAATCATCGAATCTTTGAACGCACCTTGCGCTCCTTGGTATTCCGAGGAGCATGCCTGTTTGAGTGTCATTA--ATAT-ATCAACTTCTTCAGCTTTT---TTGCTTGTTGAGTG---TTGGATGTGGGGGT----TTTTTTGCTGGCCTT----TTC----TGAAGGTCCAGCTCCCCTGAAATGCATTAGCGGAACAATTTGTT------GAC--TGTTCATTGGTGTGAT-AATTATCTGCGCTATTGA--ACTGTGAGGC-AAGTTCAGCTTCTAATGGTCCATTGACTTGGACAATTTTATTTATTTAATGTG????????????????????????????????????????????????????????????????????????????????????????????????????????????????????????????????????????????????????????????????????????????????????????????????????????????????????????????????????????????????????????????????????????????????????????????????????????????????????????????????????????????????????????????????????????????????????????????????????????????????????????????????????????????????????????????????????????????????????????????????????????????????????????????????????????????????????????????????????????????????????????????????????????????????????????????????????????????????????????????????????????????????????????????????????????????????????????????????????????????????????????????????????????????????????????????????????????????????????????????????????????????????????????????????????????????????????????????????????????????????????????????????????????????????????????????????????????????????????????????????????????????????????????????????????????????????????????????????????????????????????????????????????????????????????????????????????????????????????????????????????????????????????????????????????????????????????????????????????????????????????????????????????????????????????????????????????????????????????????????????????????????????????????????????????????????????????????????????????????????????????????????????????????????????????????????????????????????????????????????????????????????????
HMJAU48762_C__tibeticisalor_China_Tibet ATTATTGAAATAAACCTGATGAGTTGTTGCTGG-CTCTCTA--GGGAGCA--TGTGCACACTTGTCATTTT--TATA--TTTCCACCTGTGCATCTTTTGTAGACTTTGGAT-ATCTTTCTGA--------------CGCATGTCAGGTTTGAGGATTGACT-------TTCTT-----GGTCTGT-CCTTAC-ATT-TCCAAGTCTATGTTTCTTC---A-CTATACCCCCAATCTA-TGTTA-TAGAATGTA-ATAAG-TGGGTCTTT--GT-G-CCTATAAATC-TTATACAACTTTCAGCAACGGATCTCTTGGCTCTCGCATCGATGAAGAACGCAGCGAAATGCGATAAGTAATGTGAATTGCAGAATTCAGTGAATCATCGAATCTTTGAACGCACCTTGCGCTCCTTGGTATTCCGAGGAGCATGCCTGTTTGAGTGTCATTA--ATAT-ATCAACTTCTTCAGCTTTT-----G-TTGAGTGGGG---TTGGATGTGGGGG-------TTTTGCTGGCCTT----TTC-----TAAAGATCAGCTCCTCTAAAATTCATTAGCGGAACAAT-------------C--TGTTCATTAGTGTGAT-AATTATCTACGCTATTGA--ACTTTGATGC-GAGTTCAGCTTCTAATAGTCCATTGACTTGGACAATTTTTC--ATTTAATGTG????????????????????????????????????????????????????????????????????????????????????????????????????????????????????????????????????????????????????????????????????????????????????????????????????????????????????????????????????????????????????????????????????????????????????????????????????????????????????????????????????????????????????????????????????????????????????????????????????????????????????????????????????????????????????????????????????????????????????????????????????????????????????????????????????????????????????????????????????????????????????????????????????????????????????????????????????????????????????????????????????????????????????????????????????????????????????????????????????????????????????????????????????????????????????????????????????????????????????????????????????????????????????????????????????????????????????????????????????????????????????????????????????????????????????????????????????????????????????????????????????????????????????????????????????????????????????????????????????????????????????????????????????????????????????????????????????????????????????????????????????????????????????????????????????????????????????????????????????????????????????????????????????????????????????????????????????????????????????????????????????????????????????????????????????????????????????????????????????????????????????????????????????????????????????????????????????????????????????????????????????????????????
HMJAU48763_C__tibeticisalor_China_Tibet ATTATTGAAATAAACCTGATGAGTTGTTGCTGG-CTCTCTA--GGGAGCA--TGTGCACACTTGTCATTTT--TATA--TTTCCACCTGTGCATCTTTTGTAGACTTTGGAT-ATCTTTCTGA--------------CGCATGTCAGGTTTGAGGATTGACT-------TTCTT-----GGTCTGT-CCTTAC-ATT-TCCAAGTCTATGTTTCTTC---A-CTATACCCCCAATCTA-TGTTA-TAGAATGTA-ATAAG-TGGGTCTTT--GT-G-CCTATAAATC-TTATACAACTTTCAGCAACGGATCTCTTGGCTCTCGCATCGATGAAGAACGCAGCGAAATGCGATAAGTAATGTGAATTGCAGAATTCAGTGAATCATCGAATCTTTGAACGCACCTTGCGCTCCTTGGTATTCCGAGGAGCATGCCTGTTTGAGTGTCATTA--ATAT-ATCAACTTCTTCAGCTTTT-----G-TTGAGTGGGG---TTGGATGTGGGGG-------TTTTGCTGGCCTT----TTC-----TAAAGATCAGCTCCTCTAAAATTCATTAGCGGAACAAT-------------C--TGTTCATTAGTGTGAT-AATTATCTACGCTATTGA--ACTTTGATGC-GAGTTCAGCTTCTAATAGTCCATTGACTTGGACAATTTTTC--ATTTAATGTG????????????????????????????????????????????????????????????????????????????????????????????????????????????????????????????????????????????????????????????????????????????????????????????????????????????????????????????????????????????????????????????????????????????????????????????????????????????????????????????????????????????????????????????????????????????????????????????????????????????????????????????????????????????????????????????????????????????????????????????????????????????????????????????????????????????????????????????????????????????????????????????????????????????????????????????????????????????????????????????????????????????????????????????????????????????????????????????????????????????????????????????????????????????????????????????????????????????????????????????????????????????????????????????????????????????????????????????????????????????????????????????????????????????????????????????????????????????????????????????????????????????????????????????????????????????????????????????????????????????????????????????????????????????????????????????????????????????????????????????????????????????????????????????????????????????????????????????????????????????????????????????????????????????????????????????????????????????????????????????????????????????????????????????????????????????????????????????????????????????????????????????????????????????????????????????????????????????????????????????????????????????????
HMJAU48764_C__tibeticisalor_Holotype_China_Tibet ATTATTGAAATAAACCTGATGAGTTGTTGCTGG-CTCTCTA--GGGAGCA--TGTGCACACTTGTCATTTT--TATA--TTTCCACCTGTGCATCTTTTGTAGACTTTGGAT-ATCTTTCTGA--------------CGCATGTCAGGTTTGAGGATTGACT-------TTCTT-----GGTCTGT-CCTTAC-ATT-TCCAAGTCTATGTTTCTTC---A-CTATACCCCCAATCTA-TGTTA-TAGAATGTA-ATAAG-TGGGTCTTT--GT-G-CCTATAAATC-TTATACAACTTTCAGCAACGGATCTCTTGGCTCTCGCATCGATGAAGAACGCAGCGAAATGCGATAAGTAATGTGAATTGCAGAATTCAGTGAATCATCGAATCTTTGAACGCACCTTGCGCTCCTTGGTATTCCGAGGAGCATGCCTGTTTGAGTGTCATTA--ATAT-ATCAACTTCTTCAGCTTTT-----G-TTGAGTGGGG---TTGGATGTGGGGG-------TTTTGCTGGCCTT----TTC-----TAAAGATCAGCTCCTCTAAAATTCATTAGCGGAACAAT-------------C--TGTTCATTAGTGTGAT-AATTATCTACGCTATTGA--ACTTTGATGC-GAGTTCAGCTTCTAATAGTCCATTGACTTGGACAATTTTTC--ATTTAATGTG????????????????????????????????????????????????????????????????????????????????????????????????????????????????????????????????????????????????????????????????????????????????????????????????????????????????????????????????????????????????????????????????????????????????????????????????????????????????????????????????????????????????????????????????????????????????????????????????????????????????????????????????????????????????????????????????????????????????????????????????????????????????????????????????????????????????????????????????????????????????????????????????????????????????????????????????????????????????????????????????????????????????????????????????????????????????????????????????????????????????????????????????????????????????????????????????????????????????????????????????????????????????????????????????????????????????????????????????????????????????????????????????????????????????????????????????????????????????????????????????????????????????????????????????????????????????????????????????????????????????????????????????????????????????????????????????????????????????????????????????????????????????????????????????????????????????????????????????????????????????????????????????????????????????????????????????????????????????????????????????????????????????????????????????????????????????????????????????????????????????????????????????????????????????????????????????????????????????????????????????????????????????
HO_A20606A0_C__tasmacamphoratusGasparini_Aus ATTATTGAAATAAACCTGATGGGTTGCTGCTGGTTTCTCTA--AGGAACA--TGTGCACGCTTGTCATCTT--TATA--TCTCCACCTGTGCACCTCTTGTAGAC-CTGGAT-ATCTTTCTGA--------------ATTAT-TCAGGTTTGAGGATTGACT--------TTCC------GTCTCT-CCTTAC-ATT-TCCAGGCCTACGTTTTCTTC----ATATACCCC-AATGTA-TGTTA-TAGAATGTA-ATAAA-TGGGCCTCT--GT-G-CCTATAAAC--CTATACAACTTTCAGCAACGGATCTCTTGGCTCTCGCATCGATGAAGAACGCAGCGAAATGCGATAAGTAATGTGAATTGCAGAATTCAGTGAATCATCGAATCTTTGAACGCACCTTGCGCTCCTTGGTATTCCGAGGAGCATGCCTGTTTGAGTGTCATTA--ATATAATCAACCTCTTCAAGTTTT-----GCTTGTCGAGTG---TTGGATGTGGGGGGTTTTTTTTTTGCCGGGTCTC---TTTT--AATTGAGGTCGGCTCCCCTGAAATGCATTAGCAGAACAATTTGTT------GAC--CGTCCATTGGTGTGATAAACTATCTACGCTATTG---AC-GTGAGGC--AGTTCAGCTTCTAACAATCCATTGACTTGGATAAATTTTC---ATTAATGTGACCTCAAATCAGGTAGGACTACCCGCTGAACTTAA??????????????????????????????????????????????TTCCCCTAGTAACTGCGAGTGAAGCGGGAAAAGCTCAAATTTAAAATCTGTCAGT-CTTTGGCTGTCCGAGTTGTAATCTAGAGAAGTGTTATCCGCGCTGGACCGTGTACAAGTCTCCTGGAATGGAGCGTCATAGAGGGTGAGAATCCCGTCTTTGACACGGACTACCAGGGC-TTTGTGATGCGCTCTCAAAGAGTCGAGTTGTTTGGGAATGCAGCTCAAAATGGGTGGTAAATTCCATCTAAAGCTAAATATTGGCGAGAGACCGATAGCGAACAAGTACCGTGAGGGAAAGATGAAAAGAACTTTGGAAAGAGAGTTAAACAGTACGTGAAATTGCTGAAAGGGAAACGCTTGAAGTCAGTCGCGTTGTCCAGGGATCAA-CCTTGCTTTTGCTTGGTGTACTTTCTGGTCGACGGGTCAGCATCAATTTTGACTATTGGAAAAAGATTAGGGGAATGTGGCATC-TTTGGATGTGTTATAGCCCTTGGTTGCATACAATGGTTGGGATTGAGGAACTCAGC???????????????????????????????????????????????????????????????????????????????????????????????????????????????????????????????????????????????????????????????????????????????????????????????????????????????????????????????????????????????????????????????????????????????????????????????????????????????????????????????????????????????????????????????????????????????????????????????????????????????????????????????????????????????????????????????????????????????????????????????????????????????????????????????????????????????????????????????????????????????????????????????????????????????????????????????????????????????????????????????????????????????????????????????????????????????????????????????????????????????????????????????????????????????????????????????????????????????????????????????????????????????????????????????????????????????
JB8106_13__holotype__C__ferrusinus_Eur ATTATTGAAATAAATCTGATGGGTTGTTGCTGG-TTCTCTTATGAGGACA--TGTGCACACCTGTCATCTT--TATA--TCTCCACCTGTGCACACTTTGTAGAC-CTGGGT-ACCTTTCTGAATGC-TTCTTTTGTGGCAT-TCAGGTTTGAGGACTGACT-------TGTCT------GTCTCT-CCTTAC-ATT-TCCAGGTCTATGTTTTCTTC----ATATACCCC-AATGTA-TGTTA-TAGAATGTA-ATTAA-TGGGTCTTT--GT-G-CCTATAAAC--CTATACAACTTTCAGCAACGGATCTCTTGGCTCTCGCATCGATGAAGAACGCAGCGAAATGCGATAAGTAATGTGAATTGCAGAATTCAGTGAATCATCGAATCTTTGAACGCACCTTGCGCTCCTTGGTATTCCGAGGAGCATGCCTGTTTGAGTGTCATTA--ATAT-ATCAACCTCTTTAGCTTTT-----GCTAGTTGAGTG---TTGGATGTGGGGGG-TAATTTTTTGCTGGCCTC----TTTT--AAATGAGGTCAGCTCCCCTAAAATGCATTAGCGGAAC-ATTTGTT------GAC--CGTTCATTGGTGTGAT-AACTATCTACGCTATTG---ACGTTGAAAC--AGTTCAGCTTCTAATGGTCCATTGACTTGGACAATTTTC----ATTAATGTGACCTCAA?????????????????????????????????????????????????????????????????????????????????????????????????????????????????????????????????????????????????????????????????????????????????????????????????????????????????????????????????????????????????????????????????????????????????????????????????????????????????????????????????????????????????????????????????????????????????????????????????????????????????????????????????????????????????????????????????????????????????????????????????????????????????????????????????????????????????????????????????????????????????????????????????????????????????????????????????????????????????????????????????????????????????????????????????????????????????????????????????????????????????????????????????????????????????????????????????????????????????????????????????????????????????????????????????????????????????????????????????????????????????????????????????????????????????????????????????????????????????????????????????????????????????????????????????????????????????????????????????????????????????????????????????????????????????????????????????????????????????????????????????????????????????????????????????????????????????????????????????????????????????????????????????????????????????????????????????????????????????????????????????????????????????????????????????????????????????????????????????????????????????????????????????????????????????????????????????????????????????????????????????????????
JFA10350__holotype__C__tetonensis_NAm ATTATTGAAATAAA-CTGATGGGTTGCTGCTGG-TTCTTTA--ATGAACA--TGTGCACACCCGTCATCTT--TATA--TCTCCACCTGTGCACCTCTTGTAGAC-CTGGAA-AAGTTTCTTAATGC-TATGC---TAGCAT-TAAGGTTTTGGGATTGATT-------TT---------TTCTCT-CCTTAT-ATT-TTCGGGTCTATGTTTATTC-----ATATACTCT-AATGTA-TGTTA-TAGAATGTA-ATAAG-TGGGCCTTT--GT-G-CCTATAACA--CTATACAACTTTCAGCAACGGATCTCTTGGCTCTCGCATCGATGAAGAACGCAGCGAAATGCGATAAGTAATGTGAATTGCAGAATTCAGTGAATCATCGAATCTTTGAACGCACCTTGCGCTCCTTGGTATTCCGAGGAGCATGCCTGTTTGAGTGTCATTA--ATAT-ATCAACCTCTTCAGCTTTT-----GCTTGTTGAGTG---TTGGATGTGGGGGT---CCTTTTTGCTGGTCTT----TT-----CAAGAGGTCAGCTCCCCTAAAATGTATTAGCGGAACAATTTGTT------GAC--CGTTCATTGGTGTGAT-AATTATCTACGCTATTG---AC-GTGAGGC--AGTTCAGCTTCTAACAGTCCATTGACTTGGACAGCTTTTT---ATTAATGTGACCTCAAATCAGGTAGGACTACCCGCTGAACTTAA?????????????????????????????????????????????????????????????????????????????????????????????????????????????????????????????????????????????????????????????????????????????????????????????????????????????????????????????????????????????????????????????????????????????????????????????????????????????????????????????????????????????????????????????????????????????????????????????????????????????????????????????????????????????????????????????????????????????????????????????????????????????????????????????????????????????????????????????????????????????????????????????????????????????????????????????????????????????????????????????????????????????????????????????????????????????????????????????????????????????????????????????????????????????????????????????????????????????????????????????????????????????????????????????????????????????????????????????????????????????????????????????????????????????????????????????????????????????????????????????????????????????????????????????????????????????????????????????????????????????????????????????????????????????????????????????????????????????????????????????????????????????????????????????????????????????????????????????????????????????????????????????????????????????????????????????????????????????????????????????????????????????????????????????????????????????????????????????????????????????????????????????????????????????????????????????????????????????
JFA13140__holotype__C__barlowensis_NAm ATTATTGAAATAAACCTGATGGGTTGCTGCTGG-TTTTTTA--ATGAACA--TGTGCACGCCTGTCATCTT--TATA--TCTCCACCTGTGCACCTTTTGTAGAC-CTGGAC-AAATTTCTTAATGC---------TAGCAT-TAAGGTTTTGGGATTGACT-------TT---------GTCTCT-CCTTAT-ATT-TCCGGGTCTATGTTTATTC-----ATATACCCT-AATGTA-TGTTA-TAGAATGTA-ATAAA-TGGGCCTTT--GT-G-CCTATAACA--TTATACAACTTTCAGCAACGGATCTCTTGGCTCTCGCATCGATGAAGAACGCAGCGAAATGCGATAAGTAATGTGAATTGCAGAATTCAGTGAATCATCGAATCTTTGAACGCACCTTGCGCTCCTTGGTATTCCGAGGAGCATGCCTGTTTGAGTGTCATTA--ATCT-ATCAACCTCTTCAGCTTTT-----GCTTGTTGAGTG---TTGGATGTGGGGGT---TTTTTTTGCTGGTCTT----TT-----ACAGAGGTCAGCTCCCCTAAAATGTATTAGCGGAACAATTTGTT------GAC--CGTTCATTGGTGTGAT-AATTATCTACGCTACTG---AC-GTGAGGC-AAGTTCAGCTTCTAACAGTCCATTGACTTGGACAGTTTTTC---ATTAATGTGACCTCAAATCAGGTAGGACTACCCGCTGAACTTAA?????????????????????????????????????????????????????????????????????????????????????????????????????????????????????????????????????????????????????????????????????????????????????????????????????????????????????????????????????????????????????????????????????????????????????????????????????????????????????????????????????????????????????????????????????????????????????????????????????????????????????????????????????????????????????????????????????????????????????????????????????????????????????????????????????????????????????????????????????????????????????????????????????????????????????????????????????????????????????????????????????????????????????????????????????????????????????????????????????????????????????????????????????????????????????????????????????????????????????????????????????????????????????????????????????????????????????????????????????????????????????????????????????????????????????????????????????????????????????????????????????????????????????????????????????????????????????????????????????????????????????????????????????????????????????????????????????????????????????????????????????????????????????????????????????????????????????????????????????????????????????????????????????????????????????????????????????????????????????????????????????????????????????????????????????????????????????????????????????????????????????????????????????????????????????????????????????????????
Liu148_Guangxi_1677_Delibuti ATTATTGAAATAAACCTGATGAGTTGCTGCTGG-CTTTCTA--GGGAGCA--TGTGCACACTTGTCATTTT--TATA--TTTCCACCTGTGCATCTTTTGTAGACTCTGGAT-ATCTTTCTGACTCT------------CATGTCAGGTTTGAGGATTGACT-------TT----------TCTAT-CCTTAC-ATT-TCCAAGTCTATGTTTTC-----A-ATATACCC--AATGTC-TATTA-TAGAATGTA-ATAAG-TGGGCCTTT--GT-G-CCTATAAATC-TTATACAACTTTCAGCAACGGATCTCTTGGCTCTCGCATCGATGAAGAACGCAGCGAAATGCGATAAGTAATGTGAATTGCAGAATTCAGTGAATCATCGAATCTTTGAACGCACCTTGCGCTCCTTGGTATTCCGAGGAGCATGCCTGTTTGAGTGTCATTA--ATATAATCAACTCCTTCAGCTTTT-------TTGTTGAGTGGAGTTGGATGTGGGGGT------TTTTGTTGGTCTT----CTT---AGTGAAAGTCAGCTCCCCTAAAATGTATTAGCGGAACAATCTCTT------GAC--TGTTCATTAGTGTGAT-AATTATCTACGCTATTGA--ACTGTGAGGC-AAGTTCAGCTTCTAATAGTCCATTGACTTGGACAATTTCTA---TTAAATGTGACCTCAAATCAGGTAGGACTACCCGCTGAACTTAA????????????????????????????????????????????GATTCCCCTAGTAACTGCGAGTGAAGCGGGAAAAGCTCAAATTTAAAATCTGTTAGT-CTTTGACTGACCGAGTTGTAATCTAGAGAAGTGTTACCCGCGCTGGACCGTGTACAAGTCTCCTGGAATGGAGCGTCATAGAGGGTGAGAATCCCGTCTTTGACACGGACTACCAGGGC-TTTGTGGTGTGCTCTCAAAGAGTCGAGTTGTTTGGGAATGCAGCTCAAAATGGGTGGTAAATTCCATCTAAAGCTAAATATTGGCGAGAGACCGATAGCGAACAAGTACCGTGAGGGAAAGATGAAAAGAACTTTGGAAAGAGAGTTAAACAGTACGTGAAATTGCTGAAAGGGAAACGCTTGAAGTCAGTCGCGTTAACTAGGGATCAA-CCTTGCTTTTGCTTGGTGTACTTTCTAGTTGACGGGTCAGCATCAATTTTGACTGTTGGAAAAAGATCAAGGGAATGTGGCATC-TTTGGATGTGTTATAGCCTTTGGTTGTATACAATGGTTGGGATTGAGGAACTCAGCACGCCGCAAGGCCGAGTT--TTT------AACTACGTACGTGCTTAGGATGCTGACATAATGGCTTTAATCGACCCGTCTTGAAACACGGACCAAGGAGTCTAACATGCCTGCGAGTGTTTGGGTGGAAAA-CTCGAGCGCGTAATGAAAGTGAAAGTTGAGATCCCTGTCGTAGGGAGCATCGACGCCCAGACCAGACCTTTTGTGACGGTTCTGCGGTAGAGCATGTATGTTGGGACCCGAAAGATGGTGAACTATGCCTGAATAGGGTGAAGCCAGAGGAAACTCTGGTGGAGGCTCGTAGCGATTCTGACGTGCAAATCGATCGTC?????????????????????????????????????????????????????????????????????????????????????????????????????????????????????????????????????????????????????????????????????????????????????????????????????????????????????????????????????????????????????????????????????????????????????????????????????????????????????????????????????????????????????????????????????????????????????????????????????????????????????????????????????????????????????????????????????????????????????????????????????????????????????????????????????
OS574_C__illibatusFr__Eur ATTATTGAAATAAACCTGATGAGTTGCTGCTGG-TTCTCTA--GGGAACA--TGTGCACACTTGTCGTTTT--TATA--TCTCCACTTGTGCACCTTTTGTAGAC-TTGGAT-AGTTTTCTGAATGC-CTTTG---TAGCATGTCAGGTTTGAGGATTGACT-------TTATT------GTCTAT-CTTTAC-ATTGTCCAGGTCTATGTTTCTTC---A-ATATACCCC-AATCTATTGTAT-TAGAATGTA-GTAA--TAGGCCTTT--GT-G-CCTATAAAC--TTATACAACTTTCAGCAACGGATCTCTTGGCTCTCGCATCGATGAAGAACGCAGCGAAATGCGATAAGTAATGTGAATTGCAGAATTCAGTGAATCATCGAATCTTTGAACGCACCTTGCGCTCCTTGGTATTCCGAGGAGCATGCCTGTTTGAGTGTCATTA--ATAT-ATCAACTTCTTCAGCTTTT---TTGCTTGTTGAGTG---TTGGATGTGGGGGT---NTTTTTTGCTGGCCTT----TTC----TGAAGGTCCAGCTCCCCTGAAATGCATTAGCGGAACAATTTGTT------GAC--TGTTCATTGGTGTGAT-AATTATCTGCGCTATTGA--ACTGTGAGGC-AAGTTCAGCTTCTAATGGTCCATTGACTTGGACAATTTTATTTATTTAATGT???????????????????????????????????????????????????????????????????????????????GGATTCCCCTAGTAACTGCGAGTGAAGCGGGAAAAGCTCAAATTTAAAATCTGTCAGT-CTTTGGCTGTCCGAGTTGTAATCTAGAGAAGTGTTATCCGCGCTGGACCGTGTACAAGTCTCCTGGAATGGAGCGTCATAGAGGGTGAGAATCCCGTCTTTGACACGGACTGCCAGGGCTTTTGTGGTGCGCTCTCAAAGAGTCGAGTTGTTTGGGAATGCAGCTCAAAATGGGTGGTAAATTCCATCTAAAGCTAAATATTGGCGAGAGACCGATAGCGAACAAGTACCGTGAGGGAAAGATGAAAAGAACTTTGGAAAGAGAGTTAAACAGTACGTGAAATTGCTGAAAGGGAAACGCTTGAAGTCAGTCGCGTTGGCCAGGGATCAA-CCTTGCTTTTGCTTGGTGTACTTTCTGGTTGATGGGTCAGCATCAATTTTGACTGTTGGAAAAAGATCAAGGGAATGTGGCATCTTTTGGATGTGTTATAGCCCTTGGTTGTATACAATGGTTGGGATTGAGGAACTCAGCACGCCGCAAGGCCGGGTT--TTT-----AAACCACGTACGTGCTTAGGATGCTGGCATAATGGCTTTAATCGACCCGTCTTGAAACACGGACCAAGGAGTCTAACATGCCTGCGAGTGTTTGGGTGGAAAA-CCCGAGCGCGTAATGAAAGTGAAAGTTGAGATCCCTGTCGTGGGGAGCATCGACGCCCGGACCAGACCTTTTGTGACGGTTCCGCGGTAGAGCATGTATGTTGGGACCCGAAAGATGGTGAACTATGCCTGAATAGGGTGAAGCCAGAGGAAACTCTGGTGGAGGCTCGTAGCGATTCTGACGTGCAAATCGATCGTCAAATTTGGGTATAGGGGCGAAAGACTAATCGA?????????????????????????????????????????????????????????????????????????????????????????????????????????????????????????????????????????????????????????????????????????????????????????????????????????????????????????????????????????????????????????????????????????????????????????????????????????????????????????????????????????????????????????????????????????????????????????????????????????????????????????????????????????????????????????????????????????????????????????????????????
OTA61977_C__viridipileatus_NZ ATTATTGAAATAAACCTGATGAGTTGCTGCTGG-TTCTTTA--GGGAACA--TGTGCACACTTGTCGTCTTTATATA--TCTCCACCTGTGCACCTTTTGTAGAC-TTGGATATTTTTTCTGAAT-G-CTTTT---TAGCATTTCAGGTTAGAGGATTGACT-------TTCTT-----TGACTTT-CCTTAC-ATT-TCCAAGTCTATGTTTCTTCA-TATACACACCCC-AATCAA-TGTTA-TAGAATGTA-ATCAG-TGGGCCTTT--GT-G-CCTATAAACC-TTATACAACTTTCAGCAACGGATCTCTTGGCTCTCGCATCGATGAAGAACGCAGCGAAATGCGATAAGTAATGTGAATTGCAGAATTCAGTGAATCATCGAATCTTTGAACGCACCTTGCGCTCCTTGGTATTCCGAGGAGCATGCCTGTTTGAGTGTCATTA--ATAT-ATCAACTTCTTCAGCTTTCTT-TTGCTTGTTGAGTG---TTGGATTTGGGAG-------TTTTGCTGGCTTT----TTC----TAAAAAGTCAGCTCTCCTGAAATACATTAGCAGAACAATTTGTT------AACCTTGTTCATTGGTGTGAT-AATTATCTACGCTATTR---ATCATGAAAC-AAGTTCAGCTTCTAGCAGTCCATTGACTTGGACAAATTTTC---ATTAATGTGACCTCAAATCAGGTAGGACTACCCGCTGAACTTAA???????????ATATCAATAAGCGGAGGAAAAGAAACTAACAAGGATTCCCCTAGTAACTGCGAGTGAAGCGGGAAAAGCTCAAATTTAAAATCTGTCAGTCCTTTGGCTGTCCGAGTTGTAATCTAGAGAAGTGTTATCCGCGCTGGACCGTGTACAAGTCTCCTGGAATGGAGCGTCATAGAGGGTGAGAATCCCGTCTTTGACACGGACTGCCAGGGC-TTTGTGATGCGCTCTCAAAGAGTCGAGTTGTTTGGGAATGCAGCTCAAAATGGGTGGTAAATTCCATCTAAAGCTAAATATTGGCGAGAGACCGATAGCGAACAAGTACCGTGAGGGAAAGATGAAAAGAACTTTGGAAAGAGAGTTAAACAGTACGTGAAATTGCTGAAAGGGAAACGCTTGAAGTCAGTCGCGTTGGCCAGGGATCAA-CCTTGCTCTTGCTTGGTGTATTTCCTGGTTGACGGGTCAGCATCAATTTTGACTATTGGAAAAAGATCAAGGGAATGTGGCATC-TTTGGATGTGTTATAGCCTTTGGTTGCATACAATGGTTGGGATTGAGGAACTCAGCACGCCGCAAGGCCGGGTT-TTTT------AACCACGTACGTGCTTAGGATGCTGGCATAATGGCTTTAATCGACCCGTCTTGAAACACGGACCAAGGAGTCTAACATGCCTGCGAGTGTTTGGGTGGAAAA-CCCGAGCGCGTAATGAAAGTGAAAGTTGAGATCCCTGTCGTCGGGAGCATCGACGCCCGGACCAGACCTTTTGTGACGGTTCCGCGGTAGAGCATGTATGTTGGGACCCGAAAGATGGTGAACTATGCCTGAATAGGGTGAAGCCAGAGGAAACTCTGGTGGAGGCTCGTAGCGATTCTGACGTGCAAATCGATCGTCAAATTTGGGTATAGGGGCGAAAGACTAATCGAACCATCTAGTAGCTGGTTCTG????????????????????????????????????????????????????????????????????????????????????????????????????????????????????????????????????????????????????????????????????????????????????????????????????????????????????????????????????????????????????????????????????????????????????????????????????????????????????????????????????????????????????????????????????????????????????????????????????????????????????????????????????????????????????????????????????????????????
OTA64087_C__viridipileatus_NZ ATTATTGAAATAAACCTGATGAGTTGCTGCTGG-TTCTTTA--GGGAACA--TGTGCACACTTGTCGTCTTTATATA--TCTCCACCTGTGCACCTTTTGTAGAC-TTGGATATTTTTTCTGAAT-G-CTTTT---TAGCATTTCAGGTTAGAGGATTGACT-------TTCTT-----TGACTTT-CCTTAC-ATT-TCCAAGTCTATGTTTCTTCA-TATACACACCCC-AATCAA-TGTTA-TAGAATGTA-ATCAG-TGGGCCTTT--GT-G-CCTATAAACC-TTATACAACTTTCAGCAACGGATCTCTTGGCTCTCGCATCGATGAAGAACGCAGCGAAATGCGATAAGTAATGTGAATTGCAGAATTCAGTGAATCATCGAATCTTTGAACGCACCTTGCGCTCCTTGGTATTCCGAGGAGCATGCCTGTTTGAGTGTCATTA--ATAT-ATCAACTTCTTCAGCTTTCTT-TTGCTTGTTGAGTG---TTGGATTTGGGAG-------TTTTGCTGGCTTT----TTC----TAAAAAGTCAGCTCTCCTGAAATACATTAGCAGAACAATTTGTT------AACCTTGTTCATTGGTGTGAT-AATTATCTACGCTATTA---ATCATGAAAC-AAGTTCAGCTTCTAGCAGTCCATTGACTTGGACAAATTTTC---ATTAATGTGACCTCAAATCAGGTAGGACTACCCGCTGAACTTAA???????????ATATC-ATAAGCGGAGGAAAAGAAACTAACAAGGATTCCCCTAGTAACTGCGAGTGAAGCGGGAAAAGCTCAAATTTAAAATCTGTCAGTCCTTTGGCTGTCCGAGTTGTAATCTAGAGAAGTGTTATCCGCGCTGGACCGTGTACAAGTCTCCTGGAATGGAGCGTCATAGAGGGTGAGAATCCCGTCTTTGACACGGACTGCCAGGGC-TTTGTGATGCGCTCTCAAAGAGTCGAGTTGTTTGGGAATGCAGCTCAAAATGGGTGGTAAATTCCATCTAAAGCTAAATATTGGCGAGAGACCGATAGCGAACAAGTACCGTGAGGGAAAGATGAAAAGAACTTTGGAAAGAGAGTTAAACAGTACGTGAAATTGCTGAAAGGGAAACGCTTGAAGTCAGTCGCGTTGGCCAGGGATCAA-CCTTGCTCTTGCTTGGTGTATTTCCTGGTTGACGGGTCAGCATCAATTTTGACTATTGGAAAAAGATCAAGGGAATGTGGCATC-TTTGGATGTGTTATAGCCTTTGGTTGCATACAATGGTTGGGATTGAGGAACTCAGCACGCCGCAAGGCCGGGTT-TTTT------AACCACGTACGTGCTTAGGATGCTGGCATAATGGCTTTAATCGACCCGTCTTGAAACACGGACCAAGGAGTCTAACATGCCTGCGAGTGTTTGGGTGGAAAA-CCCGAGCGCGTAATGAAAGTGAAAGTTGAGATCCCTGTCGTCGGGAGCATCGACGCCCGGACCAGACCTTTTGTGACGGTTCCGCGGTAGAGCATGTATGTTGGGACCCGAAAGATGGTGAACTATGCCTGAATAGGGTGAAGCCAGAGGAAACTCTGGTGGAGGCTCGTAGCGATTCTGACGTGCAAATCGATCGTCAAATTTGGGTATAGGGGCGAAAGACTAATCGAACCATCTAGTAGCTGGTTCTG????????????????????????????????????????????????????????????????????????????????????????????????????????????????????????????????????????????????????????????????????????????????????????????????????????????????????????????????????????????????????????????????????????????????????????????????????????????????????????????????????????????????????????????????????????????????????????????????????????????????????????????????????????????????????????????????????????????????
PDD_94050_C__calaisopus_Holotype_NZ ATTATTGAAATAAACCTGATGAGTTGCTGCTGG-TTCTCTA--GGGAACA--TGTGCACGCTTGTCATCTT--TATA--TTTCCACCTGTGCACCTTTTGTAGAC-TTGGAT-ATCTTTCTGAATGC-ATTT-----------TCAGGTTTGAGGATTGATT-------TGCTT------GTCTGT-CCTTAC-ATT-TCCAGGTCTATGTTTATTC---AAGTACACCC--TAATTA-TGTTA-TAGAATGTA-ATAAAGTGAGCCTTT-AGY-G-CTTATAAACCTTTATACAACTTTCAGCAACGGATCTCTTGGCTCTCGCATCGATGAAGAACGCAGCGAAATGCGATAAGTAATGTGAATTGCAGAATTCAGTGAATCATCGAATCTTTGAACGCACCTTGCGCTCCTTGGTATTCCGAGGAGCATGCCTGTTTGAGTGTCATTA--ATAT-ATCAACTCCTTCAGCTTTTG---TGCTTGTAGAGTG---TTGGATGTGGGGG-------TTTTGCTGGCCTT----TC-----AGAAGGTGCAGCTCTCCTGAAATGTATTAGCGGAACAATTTGTT-----GAAT--CGTTCATTGGTGTGAT-AACTATCTACGCTATTG---ACTGTGAAGC-AAGTTCAGCTTCTAACAGTCCATTGACTTGGACAAATTTTA---TTTAATGTGACCTCAAATCAGGTAGGACTACCCGCTGAACTTAA????????????????AATAAGCGGAGGAAAAGAAACTAACAAGGATTCCCCTAGTAACTGCGAGTGAAGCGGGAAAAGCTCAAATTTAAAATCTGTCAGT-CTTTGGCTGTCCGAGTTGTAATCTAGAGAAGTGTTATCCGCGCTGGACCGTGTACAAGTCTCCTGGAATGGAGCGTCATAGAGGGTGAGAATCCCGTCTTTGACACGGACTGCCAGGGC-TTTGTGATGCGCTCTCAAAGAGTCGAGTTGTTTGGGAATGCAGCTCAAAATGGGTGGTAAATTCCATCTAAAGCTAAATATTGGCGAGAGACCGATAGCGAACAAGTACCGTGAGGGAAAGATGAAAAGAACTTTGGAAAGAGAGTTAAACAGTACGTGAAATTGCTGAAAGGGAAACGCTTGAAGTCAGTCGCGTTGGCCAGGGATCAA-CCTTGCTCTTGCTTGGTGTACTTTCTGGTTGACGGGTCAGCATCAATTTCGACTGTTGGAAAAAGATCAAGGGAATGTGGCATC-TTTGGATGTGTTATAGCCCTTGATTGTATACAATAGTTGGGATTGAGGAACTCAGCACGCCGCAAGGCTTGGGT--TTTAATTTAAACCACATACGTGCTTAGGATGCTGGCATAATGGCTTTAATCGACCCGTCTTGAAACACGGACCAAGGAGTCTAACATGCCTGCGAGTGTTTGGGTGGAAAA-CCCGAGCGCGTAATGAAAGTGAAAGTTGAGATCCCTGTCATGGGGAGCATCGACGCCTGGACCAGACCTTTTGTGACGGTTCCACGGTAGAGCATGTATGTTGGGACCCGAAAGATGGTGAACTATGCCTGAATAGGGTGAAGCCAGAGGAAACTCTGGTGGAGGCTCGTAGCGATTCTGACGTGCAAATCGATCGTCAAATTTGGGTATAGGGGCGAAAGACTAATCGAACCATCTAGTAGCTGGT????????????????????????????????????????????????????????????????????????????????????????????????????????????????????????????????????????????????????????????????????????????????????????????????????????????????????????????????????????????????????????????????????????????????????????????????????????????????????????????????????????????????????????????????????????????????????????????????????????????????????????????????????????????????????????????????????????????????????
PDD103678_CO2106_C__calaisopus_NZ ATTATTGAAATAAAACTGATGAGTTGCTGCTGG-TTCTCTA--GGGAACA--TGTGCACGCTTGTCATCTT--TATA--TTTCCACCTGTGCACCTTTTGTAGAC-TTGGAT-ATCTTTCTGAATGC-ATTT-----------TCAGGTTTGAGGATTGATT-------TGCTT------GTCTGTCCCTTAC-ATT-TCCAGGTCTATGTTTATTC---AAGTACACCC--TAATTA-TGTTA-TAGAATGTA-ATAAAGTGAGCCTTT-AGC-G-CTTATAAACCTTTATACAACTTTCAGCAACGGATCTCTTGGCTCTCGCATCGATGAAGAACGCAGCGAAATGCGATAAGTAATGTGAATTGCAGAATTCAGTGAATCATCGAATCTTTGAACGCACCTTGCGCTCCTTGGTATTCCGAGGAGCATGCCTGTTTGAGTGTCATTA--ATAT-ATCAACTCCTTCAGCTTTTG---TGCTTGTAGAGTG---TTGGATGTGGGGG-------TTTTGCTGGCCTT----TC-----AGAAGGTGCAGCTCTCCTGAAATGTATTAGCGGAACAATTTGTT-----GAAT--CGTTCATTGGTGTGAT-AACTATCTACGCTATTG---ACTGTGAAGC-AAGTTCAGCTTCTAACAGTCCATTGACTTGGACAAATTTTA---TTTAATGTGACCTCAAATCAGGTAGGACTACCCGCTGAACTTAA???????????????CAATAAGCGGAGGAAAAGAAACTAACAAGGATTCCCCTAGTAACTGCGAGTGAAGCGGGAAAAGCTCAAATTTAAAATCTGTCAGT-CTTTGGCTGTCCGAGTTGTAATCTAGAGAAGTGTTATCCGCGCTGGACCGTGTACAAGTCTCCTGGAATGGAGCGTCATAGAGGGTGAGAATCCCGTCTTTGACACGGACTGCCAGGGC-TTTGTGATGCGCTCTCAAAGAGTCGAGTTGTTTGGGAATGCAGCTCAAAATGGGTGGTAAATTCCATCTAAAGCTAAATATTGGCGAGAGACCGATAGCGAACAAGTACCGTGAGGGAAAGATGAAAAGAACTTTGGAAAGAGAGTTAAACAGTACGTGAAATTGCTGAAAGGGAAACGCTTGAAGTCAGTCGCGTTGGCCAGGGATCAA-CCTTGCTCTTGCTTGGTGTACTTTCTGGTTGACGGGTCAGCATCAATTTCGACTGTTGGAAAAAGATCAAGGGAATGTGGCATC-TTTGGATGTGTTATAGCCCTTGATTGTATACAATAGTTGGGATTGAGGAACTCAGCACGCCGCAAGGCTTGGGT--TTTAATTTAAACCACATACGTGCTTAGGATGCTGGCATAATGGCTTTAATCGACCCGTCTTGAAACACGGACCAAGGAGTCTAACATGCCTGCGAGTGTTTGGGTGGAAAA-CCCCAGCGCGTAATGAAAGTGAAAGTTGAGATCCCTGTCATGGGGAGCATCGACGCCTGGACCAGACCTTTTGTGACGGTTCCACGGTAGAGCATGTATGTTGGGACCCGAAAGATGGTGAACTATGCCTGAATAGGGTGAAGCCAGAGGAAACTCTGGTGGAGGCTCGTAGCGATTCTGACGTGCAAATCGATCGTCAAATTTGGGTATAGGGGCGAAAGACTAATCGAACCATCTAGTAGCTGGTCT??????????????????????????????????????????????????????????????????????????????????????????????????????????????????????????????????????????????????????????????????????????????????????????????????????????????????????????????????????????????????????????????????????????????????????????????????????????????????????????????????????????????????????????????????????????????????????????????????????????????????????????????????????????????????????????????????????????????????
PDD107517_CO1450_C__tessiaeSoop_NZ ATTATTGAAATAAACCTGATGAGTTGTTGCTGG-TTCTCTA--GGGAACA--TGTGCACACTTGTCATCTT--TATA--TTTCCACCTGTGCACCTTTTGTAGAC-TTGGAT-ATCTTTCTGAATGC-----------AAATTCAGGTTTTGAGGATTGACT------TTTCCC------GTCTCT-CCTTAC-ATT-TCCAGGTCTATGTTTCTTC-----ATATACCCT-AATCTA-TGTTA-TAGAATGTA-ATAAG-TGGGCCTCT--GT-G-CCTATAAATC-TTATACAACTTTCAGCAACGGATCTCTTGGCTCTCGCATCGATGAAGAACGCAGCGAAATGCGATAAGTAATGTGAATTGCAGAATTCAGTGAATCATCGAATCTTTGAACGCACCTTGCGCTCCTTGGTATTCCGAGGAGCATGCCTGTTTGAGTGTCATTA--ATAT-ATCAACTTCTTCAAGTTTTTTTTTGCTTGTTGRGTG---TTGGATGTGGGGG-------TTTTGCTGGCCTT----TCT----TTAAAGGTCAGCTCTCCTGAAAATCATTAGCGGAACAATTTGTT------GAC--GGTTCATTGGTGTGAT-AACTATCTATGCTATTG---ACCGTGGGAC-AAGTTCAGCTTCTAATAGTCTATTGACTTGGACAAATTTTT--ATTTAATGTGACCTCAAATCAGGTAGGACTACCCGCTGAACTTAA???ACTTAAGCATATCAATAAGCGGAGGAAAAGAAACTAACCAGGATTCCCCTAGTAACTGCGAGTGAAGCGGGAAAAGCTCAAATTTAAAATCTGTCAGT-CTTTGACTGTCCGAGTTGTAATCTAGAGAAGTGTTATCCGCGCTGGACCGTGTACAAGTCTCCTGGAATGGAGCGTCATAGAGGGTGAGAATCCCGTCTTTGACACGGACTGCCAGGGC-TTTGTGATGCGCTCTCAAAGAGTCGAGTTGTTTGGGAATGCAGCTCAAAATGGGTGGTAAATTCCATCTAAAGCTAAATATTGGCGAGAGACCGATAGCGAACAAGTACCGTGAGGGAAAGATGAAAAGAACTTTGGAAAGAGAGTTAAACAGTACGTGAAATTGCTGAAAGGGAAACGCTTGAAGTCAGTCGCGTTGGCCAGGGATCAA-CCTTGCTCTTGCTTGGTGTACTTTCTGGTTGACGGGTCAGCATCAATTTTGACTGTTGGAAAAAGGTCAAGGGAATGTGGCATC-TTTGGATGTGTTATAGCCCTTGGTTGTATACAATGGTTGGGATTGAGGAACTCAGCACGCCGCAAGGCCGGGTT--TTT------AACCACGTACGTGCTTAGGATGCTGGCATAATGGCTTTAATCGACCCGTCTTGAAACACGGACCAAGGAGTCTAACATGCCTGCGAGTGTTTGGGTGGAAAA-CTCGAGCGCGCAATGAAAGTGAAAGTTGAGATCCCTGTCGTGGGGAGCATCGACGCCCGGACCAGAYCTTTTGTGACGGTTCCGCGGTAGAGCATGTATGTTGGGACCCGAAAGATGGTGAACTATGCCTGAATAGGGTGAAGCCAGAGGAAACTCTGGTGGAGGCTCGTAGCGATTCTGACGTGCAAATCGATCGTCAAATTTGGGTATAGGGGCGAAAGACTAATCGAACCATCTAGTAGCTGGTTCCTGCCGAAGTTTCCCTCAGGA?????????????????????????????????????????????????????????????????????????????????????????????????????????????????????????????????????????????????????????????????????????????????????????????????????????????????????????????????????????????????????????????????????????????????????????????????????????????????????????????????????????????????????????????????????????????????????????????????????????????????????????????????????????????????????????????
PDD70499_CO1038__HT__C__dysodesSoop_NZ ATTATTGAAATAAACCTGATGGGTTGCTGCTGGTTTCTCTA--AGGAACA--TGTGCACACTTGTCATTTT--TATA--TCTCCACCTGTGCACCTTTTGTAGAC-CTGGAT-ATT--------------------------------ATTGAGGATTGACT-------TTTCT------GTCTCT-CCTTAC-ATT-TCCAGGCCTATGTTTTCTTT----ATATACCCC-AATGTA-TGTTA-TAGAATGTA-ATAAA-TGGGCCTTT--GT-G-CCTATAAACA-TTATACAACTTTCAGCAACGGATCTCTTGGCTCTCGCATCGATGAAGAACGCAGCGAAATGCGATAAGTAATGTGAATTGCAGAATTCAGTGAATCATCGAATTTTTGAACGCACCTTGCGCTCCTTGGTATTCCGAGGAGCATGCCTGTTTGAGTGTCATTA--ATAT-ATCAACCTCCTCAAC----------------GAGTG---TTGGATGTGGGGGG--TTCTTTTTGCCGGGTCTC---TTTT--AATTGAGGTCGGCTCCCCTGAAATGCATTAGCAGAACAATTTGTT------GAC--CGTTCATTGGTGTGATAAACTATCTACGCTATTG---ACGGTGAGGC--AGTTCAGCTTCTAACCATCCATTGACTTGGATAAATTTTC---ATTAATGTGACCTCAAATCAGGTAGGACTACCCGCTGAACTTAA?????TTAAGCATATCAATAAGCGGAGGAAAAGAAACTAACAAGGATTCCCCTAGTAACTGCGAGTGAAGCGGGAAAAGCTCAAATTTAAAATCTGTCAGT-CTTTGGCTGTCCGAGTTGTAATCTAGAGAAGTGTTATCCGCGCTGGACCGTGTACAAGTCTCCTGGAATGGAGCGTCATAGAGGGTGAGAATCCCGTCTTTGACACGGACTGCCAGGGC-TTTGTGATGCGCTCTCAAAGAGTCGAGTTGTTTGGGAATGCAGCTCAAAATGGGTGGTAAATTCCATCTAAAGCTAAATATTGGCGAGAGACCGATAGCGAACAAGTACCGTGAGGGAAAGATGAAAAGAACTTTGGAAAGAGAGTTAAACAGTACGTGAAATTGCTGAAAGGGAAACGCTTGAAGTCAGTCGCGTTGTCCAGGGATCAA-CCTTGCTTTTGCTTGGTGTACTTTCTGGTCGACGGGTCAGCATCAATTTTGACTATTGGAAAAAGATTAGGGGAATGTGGCATC-TTTGGATGTGTTATAGCCCTTGGTTGCATACAATGGTTGGGATTGAGGAACTCAGTACGCCGAAAGGCCGGGTTAAATT------AACCACGTACGTGCTTAGGATGCTGGCATAATGGCTTTAATCGACCCGTCTTGAAACACGGACCAAGGAGTCTAACATGCCTGCGAGTGTTTGGGTGGAAAA-CCCGAGCGCGTAATGAAAGTGAAAGTTGAGATCCCTGTCGTGGGGAGCATCGACGCCCGGACCAGACCTTTTGTGACGGTTCCGCGGTAGAGCATGTATGTTGGGACCCGAAAGATGGTGAACTATGCCTGAATAGGGTGAAGCCAGAGGAAACTCTGGTGGAGGCTCGTAGCGATTCTGACGTGCAAATCGATCGTCAAATTTGGGTATAGGGGCGAAAGACTAATCGAACCATCTAGTAGCTGGTTCCTGCCGAAGTTTCCC???????????????????????????????????????????????????????????????????????????????????????????????????????????????????????????????????????????????????????????????????????????????????????????????????????????????????????????????????????????????????????????????????????????????????????????????????????????????????????????????????????????????????????????????????????????????????????????????????????????????????????????????????????????????????????????????????
PDD72611_C__tessiae_NZ ATTATTGAAATAAACCTGATGAGTTGTTGCTGG-TTCTCTA--GGGAACA--TGTGCACACTTGTCATCTT--TATA--TTTCCACCTGTGCACCTTTTGTAGAC-TTGGAT-ATCTTTCTGAATGC-----------AAATTCAGGTTTTGAGGATTGACT------TTTCYT------GTCTCT-CCTTAC-ATT-TCCAGGTCTATGTTTCTTC-----ATATACCCT-AATCTA-TGTTA-TAGAATGTA-ATAAG-TGGGCCTCT--GT-G-CCTATAAATC-TTATACAACTTTCAGCAACGGATCTCTTGGCTCTCGCATCGATGAAGAACGCAGCGAAATGCGATAAGTAATGTGAATTGCAGAATTCAGTGAATCATCGAATCTTTGAACGCACCTTGCGCTCCTTGGTATTCCGAGGAGCATGCCTGTTTGAGTGTCATTA--ATAT-ATCAACTTCTTCAAGTTTTTTTTTGCTTGTTGAGTG---TTGGATGTGGGGG-------TTTTGCTGGCCTTT---TCT----TTAAAGGTCAGCTCTCCTGAAAWTCATTAGCGGAACARTTTGTT------GAC--GGTTCATTGGTGTGAT-AACTATCTATGCTATTG---ACCGTGGGAC-AAGTTCAGCTTCTAATAGTCYATTGACTTGGACAAATTTTT--ATTTAATGTGACCTCAAATCAGGTAGGACTACCCGCTGAACTTAA????????AGCATATCAATAAGCGGAGGAAAAGAAACTAACCAGGATTCCCCTAGTAACTGCGAGTGAAGCGGGAAAAGCTCAAATTTAAAATCTGTCAGT-CTTTGACTGTCCGAGTTGTAATCTAGAGAAGTGTTATCCGCGCTGGACCGTGTACAAGTCTCCTGGAATGGAGCGTCATAGAGGGTGAGAATCCCGTCTTTGACACGGACTGCCAGGGC-TTTGTGATGCGCTCTCAAAGAGTCGAGTTGTTTGGGAATGCAGCTCAAAATGGGTGGTAAATTCCATCTAAAGCTAAATATTGGCGAGAGACCGATAGCGAACAAGTACCGTGAGGGAAAGATGAAAAGAACTTTGGAAAGAGAGTTAAACAGTACGTGAAATTGCTGAAAGGGAAACGCTTGAAGTCAGTCGCGTTGGCCAGGGATCAA-CCTTGCTCTTGCTTGGTGTACTTTCTGGTTGACGGGTCAGCATCAATTTTGACTGTTGGAAAAAGGTCAAGGGAATGTGGCATC-TTTGGATGTGTTATAGCCCTTGGTTGTATACAATGGTTGGGATTGAGGAACTCAGCACGCCGCAAGGCCGGGTT--TTT------AACCACGTACGTGCTTAGGATGCTGGCATAATGGCTTTAATCGACCCGTCTTGAAACACGGACCAAGGAGTCTAACATGCCTGCGAGTGTTTGGGTGGAAAA-CTCGAGCGCGCAATGAAAGTGAAAGTTGAGATCCCTGTCGTGGGGAGCATCGACGCCCGGACCAGACCTTTTGTGACGGTTCCGCGGTAGAGCATGTATGTTGGGACCCGAAAGATGGTGAACTATGCCTGAATAGGGTGAAGCCAGAGGAAACTCTGGTGGAGGCTCGTAGCGATTCTGACGTGCAAATCGATCGTCAAATTTGGGTATAGGGGCGAAAGACTAATCGAACCATCTAGTAGCTGGTTCCTGC??????????????????????????????????????????????????????????????????????????????????????????????????????????????????????????????????????????????????????????????????????????????????????????????????????????????????????????????????????????????????????????????????????????????????????????????????????????????????????????????????????????????????????????????????????????????????????????????????????????????????????????????????????????????????????????????????????????????
PDD96298_JAC12057_C__rotundisporus_NZ ATTATTGAATTAAACGTGATGAGTTGCTGCTGG-TTCTCTA--GGGAACA--TGTGCACACTTGTCATCTT--TATA--TCTCCACCTGTGCACCTTTTGTAGAC-TTGGAT-ACTTTTCTAAATGC-TTTTT---AAGCATTTCAGGTTTGAGGATTGACT-----------T------GTCTCT-CCTTAC-ATT-TCCAGGTCTATGTTTCTTC-----ATATACCCT-AATGTA-TGTTA-TAGAATGTA-ATAAA-TGGGCCTTT--GT-G-CCTATAAACC-TTATACAACTTTCAGCAACGGATCTCTTGGCTCTCGCATCGATGAAGAACGCAGCGAAATGCGATAAGTAATGTGAATTGCAGAATTCAGTGAATCATCGAATCTTTGAACGCACCTTGCGCTCCTTGGTATTCCGAGGAGCATGCCTGTTTGAGTGTCATTA--ATAT-ATCAACTTCTTCAGCTTTTT---TGTTTGTTGAATG---TTGGATGTGGGGG------TTTTTGCTGGCCTT----TTC------AAGGGTCAGCTCTCCTCAAATATATTAGCGGAACAATCTGTT------GAC--CGTTCATTGGTGTGAT-AACTATCTACGCTATTG---ATCGTGAGGC-AAGTTTAGCTTCTAATAGTCCATTGACTTGGACAACTTTTT-TATTTAATGTGACCTCAAATCAGGTAGGACTACCCGCTGAACTTAA????????AGCATATCAATAAGCGGAGGAAAAGAAACTAACAAGGATTCCCCTAGTAACTGCGAGTGAAGCGGGAAAAGCTCAAATTTAAAATCTGTCAGT-CTTTGGCTGTCCGAATTGTAATCTAGAGAAGTGTTATCCGCGCTGGACCGTGTACAAGTCTCCTGGAATGGAGCGTCATAGAGGGTGAGAATCCCGTCTTTGACACGGACTGCCAGGGC-TTTGTGATGCATACTCAAAGAGTCGAGTTGTTTGGGAATGCAGCTCAAAATGGGTGGTAAATTCCATCTAAAGCTAAATATTGGCGAGAGACCGATAGCGAACAAGTACCGTGAGGGAAAGATGAAAAGAACTTTGGAAAGAGAGTTAAACAGTACGTGAAATTGCTGAAAGGGAAACGCTTGAAGTCAGTCGCGTTGGCCAGGGATCAA-CCTTGCTCCTGCTTGGTGTACTTTCTGGTTGACGGGTCAGCATCAATTTTGACTGTTGGAAAAAGATTAAGGGAATGTGGCATC-TTTGGATGTGTTATAGCCCTTGGTTGTATACAATGGTTGGGATTGAGGAACTCAGCACGCCGCAAGGCCGGGTT--TTT------AACCACGTACGTGCTTAGGATGCTGGCATAATGGCTTTAATCGACCCGTCTTGAAACACGGACCAAGGAGTCTAACATGCCTGCGAGTGTTTGGGTGGAAAACCCCGAGCGCGTAATGAAAGTGAAAGTTGAGATCCCTGTCGTGGGGAGCATCGACGCCCGGACCAGACCTTTTGTGACGGTTCCGCGGTAGAGCATGTATGTTGGGACCCGAAAGATGGTGAACTATGCCTGAATAGGGTGAAGCCAGAGGAAACTCTGGTGGAGGCTCGTAGCGATTCTGACGTGCAAATCGATCGTCAAATTTGGGTATA-GGGCGAAAGACTAAT????????????????????????????????????????????????????????????????????????????????????????????????????????????????????????????????????????????????????????????????????????????????????????????????????????????????????????????????????????????????????????????????????????????????????????????????????????????????????????????????????????????????????????????????????????????????????????????????????????????????????????????????????????????????????????????????????????????????????????????????????????
PERTH05255074_C__rotundisporusCleland__Cheel_Aus_NZ ATTATTGAATTAAACGTGATAAGTTGCTGCTGG-TTCTCTA--GGGAACA--TGTGCACACTTGTCATCTT--TATA--TCTCCACCTGTGCACCTTTTGTAGAC-TTGGAT-ACTTTTCTGAATGC-TTTTT---AAGCATTTCGGGTTTGAGGATTGACT-----------T------GTCTCT-CCTTAC-ATT-TCCAGGTCTATGTTTCTTC-----ATATACCCT-AATGTA------------CGTA-ATAAA-TGGGCCTTT--GT-G-CCTATAAATT-TTATACAACTTTCAGCAACGGATCTCTTGGCTCTCGCATCGATGAAGAACGCAGCGAAATGCGATAAGTAATGTGAATTGCAGAATTCAGTGAATCATCGAATCTTTGAACGCACCTTGCGCTCCTTGGTATTCCGAGGAGCATGCCTGTTTGAGTGTCATTA--ATAT-ATCAACTTCTTCAGCTTTTT---TGTTTGTTGAATG---TTGGATGTGGGGG------TTTTTGCTGGCCTT----TTC------AAGGGTCAGCTCTCCTCAAATATATTAGCGGAACAATCTGTT------GAC--CGTTCATTGGTGTGAT-AACTATCTACGCTATTG---ATCGTGAGGC-AAGTTTAGCTTCTAATAGTCCATTGACTTGGACAACTTTTT-AATTTAATGTGACCTCAAATCAGGTAGGACTACCCGCTGAACTTAATGAACTTAAGCATATCAATAAGCGGAGGAAAAGAAACTAACAAGGATTCCCCTAGTAACTGCGAGTGAAGCGGGAAAAGCTCAAATTTAAAATCTGTCAGT-CTTTGGCTGTCCGAATTGTAATCTAGAGAAGTGTTATCCGCGCTGGACCGTGTACAAGTCTCCTGGAATGGAGCGTCATAGAGGGTGAGAATCCCGTCTTTGACACGGACTGCCAGGGC-TTTGTGATGCATACTCAAAGAGTCGAGTTGTTTGGGAATGCAGCTCAAAATGGGTGGTAAATTCCATCTAAAGCTAAATATTGGCGAGAGACCGATAGCGAACAAGTACCGTGAGGGAAAGATGAAAAGAACTTTGGAAAGAGAGTTAAACAGTACGTGAAATTGCTGAAAGGGAAACGCTTGAAGTCAGTCGCGTTGGCCAGGGATCAA-CCTTGCTCCTGCTTGGTGTACTTTCTGGTTGACGGGTCAGCATCAATTTTGACTGTTGGAAAAAGATCAAGGGAATGTGGCATC-TTTGGATGTGTTATAGCCCTTGGTTGTATACAATGGTTGGGATTGAGGAACTCAGCACGCCGCAAGGCCGGGTT--TTT------AACCACGTACGTGCTTAGGATGCTGGCATAATGGCTTTAATCGACCCGTCTTG?????????????????????????????????????????????????????????????????????????????????????????????????????????????????????????????????????????????????????????????????????????????????????????????????????????????????????????????????????????????????????????????????????????????????????????????????????????????????????????????????????????????????????????????????????????????????????????????????????????????????????????????????????????????????????????????????????????????????????????????????????????????????????????????????????????????????????????????????????????????????????????????????????????????????????????????????????????????????????????????????????????????????????????????????????????????????????????????????????????????????????????????????????????????????????????????
S_CFP1137_C__spilomeus_Neotype_Eur ATTATTGAAATAAACCTGATGGGTTGTTGCTGG-TTCTCTA-TGGGGACA--TGTGCACGCCCGTCATCTT--TATA--TCTCCACCTGTGCACACTTTGTAGAC-CTGGGT-AGCTTTCTGAATGC-CTTT----TGGTGT-TCAGGTTTGAGGACTGACT------ATCCTT------GTCTCT-CCTTACAATT-TCCAGGTCTATGTTTTCTTC----ATATACCCC-AATGTA-TGTTA-TAGAATGTA-ATTAA-TGGGCCTTT--GT-G-CCTATAAAC--CTATACAACTTTCAGCAACGGATCTCTTGGCTCTCGCATCGATGAAGAACGCAGCGAAATGCGATAAGTAATGTGAATTGCAGAATTCAGTGAATCATCGAATCTTTGAACGCACCTTGCGCTCCTTGGTATTCCGAGGAGCATGCCTGTTTGAGTGTCATTA--ATAT-ATCAACCTCTTTAGCTTTT-----GCTAATTGAGTG---TTGGATGTGGGGGA-----ATTTTGCTGGTCTCT---TTTT--AAACGAGGTCAGCTCCCCTAAAATGCATTAGCGGAAC-ATTTGTT------GAC--CGTTCATTGGTGTGAT-AACTATCTACGCTATTG---AC-GTGAGGC--AGTTCAGCTTCTAACAGTCCATTGACTTGGACAATTTTC----ATTAATGTGACCTCAAATCAG????????????????????????????????????????????????????????????????????????????????????????????????????????????????????????????????????????????????????????????????????????????????????????????????????????????????????????????????????????????????????????????????????????????????????????????????????????????????????????????????????????????????????????????????????????????????????????????????????????????????????????????????????????????????????????????????????????????????????????????????????????????????????????????????????????????????????????????????????????????????????????????????????????????????????????????????????????????????????????????????????????????????????????????????????????????????????????????????????????????????????????????????????????????????????????????????????????????????????????????????????????????????????????????????????????????????????????????????????????????????????????????????????????????????????????????????????????????????????????????????????????????????????????????????????????????????????????????????????????????????????????????????????????????????????????????????????????????????????????????????????????????????????????????????????????????????????????????????????????????????????????????????????????????????????????????????????????????????????????????????????????????????????????????????????????????????????????????????????????????????????????????????????????????????????????????????????????????????????????????????????
SAT01_301_12_C__delibutus_NAm ATTATTGAAATAAACCTGATGAGTTGCTGCTGG-TTCTCTA--GGGAACA--TGTGCACACTTGTCATTTT--TATA--TCTCCACCTGTGCACTTTTTGTAGAC-TTGGAT-ATCTTTCTGAATGCTTTTTG---TGGCATGTCAGGTTTGAGGATTGACT-------TTATT------GTCTGT-CTTTAC-ATT-TCCAGGTCTATGTTTCTTC---A-ATATACCCCTAATGTA-TGTTA-TAGAATGTA-GTAAG-TGGGCCTTT--GT-G-CCTATAAACC-TTATACAACTTTCAGCAACGGATCTCTTGGCTCTCGCATCGATGAAGAACGCAGCGAAATGCGATAAGTAATGTGAATTGCAGAATTCAGTGAATCATCGAATCTTTGAACGCACCTTGCGCTCCTTGGTATTCCGAGGAGCATGCCTGTTTGAGTGTCATTA--ATAT-ATCAACTTCTTCAGCTTTT-----GCTTGTTGAGTG---TTGGATGTGGGGG-------TTTTGCTGGCCTT----TCT------GAAGGTCAGCTCCCCTGAAATGCATTAGCGGAACAATTTGTT------GAC--TGTTCATTGGTGTGAT-AATTATCTGCGCTATTGA--ACTGTGAGGC-AAGTTCAGCTTCTAATAGTCCATTGACTTGGACAAATTTTTTCATTTAATGTGACCTCAAATCAGGTAGGACTACCCGCTGAACTTAA?????????????????????????????????????????????????????????????????????????????????????????????????????????????????????????????????????????????????????????????????????????????????????????????????????????????????????????????????????????????????????????????????????????????????????????????????????????????????????????????????????????????????????????????????????????????????????????????????????????????????????????????????????????????????????????????????????????????????????????????????????????????????????????????????????????????????????????????????????????????????????????????????????????????????????????????????????????????????????????????????????????????????????????????????????????????????????????????????????????????????????????????????????????????????????????????????????????????????????????????????????????????????????????????????????????????????????????????????????????????????????????????????????????????????????????????????????????????????????????????????????????????????????????????????????????????????????????????????????????????????????????????????????????????????????????????????????????????????????????????????????????????????????????????????????????????????????????????????????????????????????????????????????????????????????????????????????????????????????????????????????????????????????????????????????????????????????????????????????????????????????????????????????????????????????????????????????????????
SMI193_C__camphoratus_NAm ?????????????????????????????????????????????????????????ACACTTGTCATCTT--TATA--TCTCCACCTGTGCACCTCTTGTAGAC-CTGGAT-ATTTTTCTGAATAT---------TATTAT-TCAGGTTTGAGGATTGATT-------TTTCT------GTCTCT-CCTTAC-ATT-TCCAGGCCTATGTTTTCTTC--ATATATACCCC-AATGTA-TGTTA-TAGAATGTA-ATCAA-TGGGCCTTT--GT-G-CCTATAAAT--CTATACAACTTTCAGCAACGGATCTCTTGGCTCTCGCATCGATGAAGAACGCAGCGAAATGCGATAAGTAATGTGAATTGCAGAATTCAGTGAATCATCGAATCTTTGAACGCACCTTGCGCTCCTTGGTATTCCGAGGAGCATGCCTGTTTGAGTGTCATTA--ATAT-ATCAACTTCTTCAACTTTT-----GCTTGTCGAGTG---TTGGATGTGGGGGGTTCTTTTTTTGCCGGGTCTC---TTTY--AATTGAGGTCGGCTCCCCTGAAATGCATTAGCGGAACAATTTGTT------GAC--CGTTCATTGGTGTGATAAACTATCTACGCTATTG---AC-GTGAGCC--AGTTCAGCTTCTAACAATCCATTGACTTGGATAAATTTTT---ATTAATGTGACCTCAAATCAGGTAGGACTACCCGCTGAACTTAA?????????????????????????????????????????????????????????????????????????????????????????????????????????????????????????????????????????????????????????????????????????????????????????????????????????????????????????????????????????????????????????????????????????????????????????????????????????????????????????????????????????????????????????????????????????????????????????????????????????????????????????????????????????????????????????????????????????????????????????????????????????????????????????????????????????????????????????????????????????????????????????????????????????????????????????????????????????????????????????????????????????????????????????????????????????????????????????????????????????????????????????????????????????????????????????????????????????????????????????????????????????????????????????????????????????????????????????????????????????????????????????????????????????????????????????????????????????????????????????????????????????????????????????????????????????????????????????????????????????????????????????????????????????????????????????????????????????????????????????????????????????????????????????????????????????????????????????????????????????????????????????????????????????????????????????????????????????????????????????????????????????????????????????????????????????????????????????????????????????????????????????????????????????????????????????????????????????????
T40_C__bolaris_Eur ATTATTGAAATAAACTTGATGGGTTGCTGCTGG-TTCCCTA--AGGAACA--TGTGCACACTTGTCATCTT--TATA--TCTCCACCTGTGCACCTTTTGTAGAC-CTGAAT-AGCTTTCTGAATGC--------TAAGCAT-TCAGGCTTGAGGATTGACTTATTTATTTTTT------GTCTCT-CCTTAC-TTT-TACAGGTCTATGTTTCTTT---ATATATACCCCTAATCTA-TGTTA-TAGAATGTATATAAA-TGGGTGTTT--AT-G-CCTATAAAC--TTATACAACTTTCAGCAACGGATCTCTTGGCTCTCGCATCGATGAAGAACGCAGCGAAATGCGATAAGTAATGTGAATTGCAGAATTCAGTGAATCATCGAATCTTTGAACGCACCTTGCGCTCCTTGGTATTCCGAGGAGCATGCCTGTTTGAGTGTCATTA--ATAT-ATCAACCTCTTCAGCTTTT-----GGTTGTTGAGTG--TTTGGATGTGGGGGG----TTGTTTGCTGGTCTC-----------TAGGAGGTCAGCTCCCCTAAAATGCATTAGCGAAACAATTTGTT------GAT--CGTTCATTGGTGTGAT-AACTATCTACGCTATTG---AC-GTGAGGC--AGTTTAGCTTCTAACAGTCCATTGTCTTGGACAATTTTTT-TCATTAATGT??????????????????????????????????????????????????????????????????????????????????TTCCCCTAGTAACTGCGAGTGAAGCGGGAAAAGCTCAAATTTAAAATCTGTCAGT-CTTTGGCTGTCCGAGTTGTAATCTAGAGAAGCGTTATCCGCGCTGGACCGTGTATAAGTCTCCTGGAATGGAGCGTCATAGAGGGTGAGAATCCCGTCTTTGACACGGACTACCAGGGC-TTTGTGATGCGCTCTCAAAGAGTCGAGTTGTTTGGGAATGCAGCTCAAAATGGGTGGTAAATTCCATCTAAAGCTAAATATTGGCGAGAGACCGATAGCGAACAAGTACCGTGAGGGAAAGATGAAAAGAACTTTGGAAAGAGAGTTAAACAGTACGTGAAATTGCTGAAAGGGAAACGCTTGAAGTCAGTCGCGTTGTCCAGGAATCAA-CCTTGCTTTTGCTTGGTGTACTTTCTGGTTGACGGGTCAGCATCAATTTTGACCATTGGAAAAATATTAGGGGAATGTGGCATC-TTTGGATGTGTTATAGCCCTTAGTTGCATACAATGGTTGGGATTGAGGAACTCAGCACGCCGCAAGGCCGGGTT--TTT------AACCACGTACGTGCTTAGGATGCTGGCATAATGGCTTTAATCGACCCGTCTTGAAACACGGACCAAGGAGTCTAACATGCCTGCGAGTGTTTGGGTGGAAAA-CCCGAGCGCGTAATGAAAGTGAAAGTTGAGATCCCTGTCATGGGGAGCATCGACGCCCGGACCAGACCTTTTGTGACGGTTCTGCGGTAGAGCATGTATGTTGGGACCCGAAAGATGGTGAACTATGCCTGAATAGGGTGAAGCCAGAGGAAACTCTGGTGGAGGCTCGTAGCGATTCTGACGTGCAAATCGATCGTCAAATTTG??????????????????????????????????????????????????????????????????????????????????????????????????????????????????????????????????????????????????????????????????????????????????????????????????????????????????????????????????????????????????????????????????????????????????????????????????????????????????????????????????????????????????????????????????????????????????????????????????????????????????????????????????????????????????????????????????????????????????????????????????????????????????????????????
TN07411__HT__C__putoriusNiskanen_Liimat___Ammirati_NAm ATTATTGAAATAAACCTGATAGGTTGCTGCTGGTTTCTCTA--AGGAACA--TGTGCACACTTGTCATCTT--TATA--TCTCCACCTGTGCACCTCTTGTAGAC-CTGGAT-CTTTTTCTGAATAT---------TATTAT-TCAGGTTTGAGGATTGACT-------CTTCT------GTCTCT-CCTTAT-ATT-TCCAGGCCTACGTTTTCTTCATATATATACCCC-AATGTA-TGTTA-TAGAATGTA-ATAAA-TGGGCCTTT--GT-G-CCTATAAAT--CTATACAACTTTCAGCAACGGATCTCTTGGCTCTCGCATCGATGAAGAACGCAGCGAAATGCGATAAGTAATGTGAATTGCAGAATTCAGTGAATCATCGAATCTTTGAACGCACCTTGCGCTCCTTGGTATTCCGAGGAGCATGCCTGTTTGAGTGTCATTA--ATAT-ATCAACTTCTTCAACTTTT-----GCTTGTCGAGTG---TTGGATGTGGGGGT--TATTTTTTGCCGGGTCTC---TTTT--AATTGAGGTCGGCTCCCCTGAAATGCATTAGCGGAACAATTTGTT------GAC--CGTTCATTGGTGTGATAAACTATCTACGCTATTG---AC-GTGAGCC--AGTTCAGCTTCTAACAGTCCATTGACTTGGACAAATTTTT---ATTAATGTGACCTCAAATCAGGTAGGACTACCCGCTGAA??????????????????????????????????????????????????????????????????????????????????????????????????????????????????????????????????????????????????????????????????????????????????????????????????????????????????????????????????????????????????????????????????????????????????????????????????????????????????????????????????????????????????????????????????????????????????????????????????????????????????????????????????????????????????????????????????????????????????????????????????????????????????????????????????????????????????????????????????????????????????????????????????????????????????????????????????????????????????????????????????????????????????????????????????????????????????????????????????????????????????????????????????????????????????????????????????????????????????????????????????????????????????????????????????????????????????????????????????????????????????????????????????????????????????????????????????????????????????????????????????????????????????????????????????????????????????????????????????????????????????????????????????????????????????????????????????????????????????????????????????????????????????????????????????????????????????????????????????????????????????????????????????????????????????????????????????????????????????????????????????????????????????????????????????????????????????????????????????????????????????????????????????????????????????????????????????????????????????
TUB011382_C__subtortus_Eur ATTATTGAAATAAACCTGATGGGTTGCTGCTGG-TTCTCTA--GGGAACATCTGTGCACACCTGTCATCTT--TATATCTCTCCACCTGTGCACTTTTTGTAGAC-CTAGAT-ATCTCTCTGAATGC-GC------CCGCAT-TCAGGTTTGAGGATTGATT-------TTTCC----TAGTCTCT-CCTTAC-ATT-TCCAGGTCTATGTTTTTAT-----ATATACCCCAAATCTATTGTAT-TAGAATGTC-ATAAA-TTGGGTTTTTTAT-G-CCTATAAATT-TTATACAACTTTCAGCAACGGATCTCTTGGCTCTCGCATCGATGAAGAACGCAGCGAAATGCGATAAGTAATGTGAATTGCAGAATTCAGTGAATCATCGAATCTTTGAACGCACCTTGCGCTCCTTGGTATTCCGAGGAGCATGCCTGTTTGAGTGTCATTA--ATAT-ATCAACTTCATCAACCTT------GTTGAGTGAGTG---TTGGATGGTGGGGG---TTGTTTTGTTGGCCTT----TTGAAAGACAAAGGTCAACTCCCCTAAAATGTATTAGCAGAACATTTTGGTT-----GAC--CATTTGCTGGTGTGAT-AACTATCTACGCTATTG---ATGGTAAGGCCAAGTTCAGCTTCTAGCAGCCCATTAAGTTGGACATTTTTTA-TCATCAATGTGACCTCAAATCAGGTAGGACTACCCGCTGAACTTAATGAACTTAAGCATATCAATAAGCGGAGGAAAAGAAACTAACAAGGATTCCCCTAGTAACTGCGAGTGAAGCGGGAAAAGCTCAAATTTAAAATCTGGCAGT-CTTTGACTGTCCGAGTTGTAATCTAGAGAGGTGATTTCGGCGCTGGACCGTGTACAAGTCTCCTGGAATGGAGCGTCATAGAGGGTGAGAATCCCGTCTCTGACACGGGCTGCCAGGGC-TTTGTGAAGCACTCTCAAAGAGTCGAGTTGTTTGGGAATGCAGCTCAAAATGGGTGGTAAATTCCATCTAAAGCTAAATATTGGCGAGAGACCGATAGCGAACAAGTACCGTGAGGGAAAGATGAAAAGAACTTTGGAAAGAGAGTTAAACAGTACGTGAAATTGCTGAAAGGGAAACGCTTGAAGTCAGTCGCGTTGTCCAGGGATCAA-CCTTGCTTTTGCTTGGTGTACTTTCTGGTTGACGGGTCAGCATCAATTTTGACTATTGGAAAAAAATCAGGGAAATGTGGCATC-TTTGGATGTGTTATAGTCCTTGGTTGTATACAATGGTTAGGATTGAGGAATTCAGCACGCCGCAAGGTCGGGTG-TTTT------CACCACGTACGTGCTTAGGATGCTGGCATAATGGCTTTAATCGACCCGTCTT??????????????????????????????????????????????????????????????????????????????????????????????????????????????????????????????????????????????????????????????????????????????????????????????????????????????????????????????????????????????????????????????????????????????????????????????????????????????????????????????????????????????????????????????????????????????????????????????????????????????????????????????????????????????????????????????????????????????????????????????????????????????????????????????????????????????????????????????????????????????????????????????????????????????????????????????????????????????????????????????????????????????????????????????????????????????????????????????????????????????????????????????????????????????????????????????
TUB011523_C__spilomeus_Eur ATTATTGAAATAAACCTGATGGGTTGTTGCTGG-TTCTCTA-TGGGGACA--TGTGCACGCCCGTCATCTT--TATA--TCTCCACCTGTGCACACTTTGTAGAC-CTGGGT-AGCTTTCTGAATGC-CTTT----TGGTGT-TCAGGTTTGAGGACTGACT------ATCCTT------GTCTCT-CCTTACAATT-TCCAGGTCTATGTTTTCTTC----ATATACCCC-AATGTA-TGTTA-TAGAATGTA-ATTAA-TGGGCCTTT--GT-G-CCTATAAAC--CTATACAACTTTCAGCAACGGATCTCTTGGCTCTCGCATCGATGAAGAACGCAGCGAAATGCGATAAGTAATGTGAATTGCAGAATTCAGTGAATCATCGAATCTTTGAACGCACCTTGCGCTCCTTGGTATTCCGAGGAGCATGCCTGTTTGAGTGTCATTA--ATAT-ATCAACCTCTTTAGCTTTT-----GCTAATTGAGTG---TTGGATGTGGGGGA-----ATTTTGCTGGTCTCT---TTTT--AAACGAGGTCAGCTCCCCTAAAATGCATTAGCGGAAC-ATTTGTT------GAC--CGTTCATTGGTGTGAT-AACTATCTACGCTATTG---AC-GTGAGGC--AGTTCAGCTTCTAACAGTCCATTGACTTGGACAATTTTC----ATTAATGTGACCTCAAATCAGGTAGGACTACCCGCTGAACTTAA??????????????????????????????????????????????TTCCCCTAGTAACTGCGAGTGAAGCGGGAAAAGCTCAAATTTAAAATCTGTCAGT-CTTTGGCTGATCGAGTTGTAATCTAGAGAAGTGTTATCCGCGCTGGACCGTGTACAAGTCTCCTGGAATGGAGCGTCATAGAGGGTGAGAATCCCGTCTTTGACACGGACTGCCAGGGC-TTTGTGATGCGCTCTCAAAGAGTCGAGTTGTTTGGGAATGCAGCTCAAAATGGGTGGTAAATTCCATCTAAAGCTAAATATTGGCGAGAGACCGATAGCGAACAAGTACCGTGAGGGAAAGATGAAAAGAACTTTGGAAAGAGAGTTAAACAGTACGTGAAATTGCTGAAAGGGAAACGCTTGAAGTCAGTCGCGTTGTCCAGGAATCAA-CCTTGCTTTTGCTTGGTGTACTTTCTGGTTGACGGGTCAGCATCAATTTTGATCATTGGAAAAAGATTAGGGGAATGTGGCATC-TTTGGATGTGTTATAGCCCTTGGTTGCATACAATGGTTGGGATTGAGGAACTCAGCACGCCGCAAGGCCGGGT---TTT------AACCACGTACGTGCTTAGGATGCTGGCATAATGGCTTTAATCGACCCGTCTTGAAA??????????????????????????????????????????????????????????????????????????????????????????????????????????????????????????????????????????????????????????????????????????????????????????????????????????????????????????????????????????????????????????????????????????????????????????????????????????????????????????????????????????????????????????????????????????????????????????????????????????????????????????????????????????????????????????????????????????????????????????????????????????????????????????????????????????????????????????????????????????????????????????????????????????????????????????????????????????????????????????????????????????????????????????????????????????????????????????????????????????????????????????????????????????????????????????
TUB011838_C__salorFr__Eur_NAm ATTATTGAAATAAACCTGATGAGTTGCTGCTGG-TTCTCTA--GGGAACA--TGTGCACACTTGTCATTTT--TATA--TCTCCACCTGTGCACCTTTTGTAGAC-TTGGAT-ATCTTTCTGAATGC-TTTTG---TAGCATGTCAGGTTTGAGGATTGACT-------TTATT------GTCTGT-CTTTAC-ATT-TCCAGGTCTATGTTCCTTC---A-ATATACACT--------AGTTA-TAGAATGTA-TTAAG-TGGGCCTTT--GT-G-CCTATAAATC-TTATACAACTTTCAGCAACGGATCTCTTGGCTCTCGCATCGATGAAGAACGCAGCGAAATGCGATAAGTAATGTGAATTGCAGAATTCAGTGAATCATCGAATCTTTGAACGCACCTTGCGCTCCTTGGTATTCCGAGGAGCATGCCTGTTTGAGTGTCATTA--ATAT-ATCAACCTCTTCAGCTTTT------GTTGTAGAGTG---TTGGATGTGGGGG-------TTGTGCTGGCCTT----TCT------AAAGGTCAGCTCCCCTAAAATGCATTAGCGGAACAATCTGTT------GAC--TGTTCATTAGTGTGAT-AATTATCTACATTATTGA--ACTGTGAGGC-ATGTTCAGCTTCTAATAGTCCATTGACTTGGACAATTTTTC--ATTTAATGTGACCTCAAATCAGGTAGGACTACCCGTTGAACTTAATGAACTTAAGCATATCAATAAGCGGAGGAAAAGAAACTAACAAGGATTCCCCTAGTAACTGCGAGTGAAGCGGGAAAAGCTCAAATTTAAAATCTGTCAGT-CTTTGGCTGTCCGAGTTGTAATCTAGAGAAGTGTTATCCGCGCTGGACCGTGTACAAGTCTCCTGGAATGGAGCGTCGTAGAGGGTGAGAATCCCGTCTTTGACACGGACTACCAGGGC-TTTGTGATGYGCTCTCAAAGAGTCGAGTTGTTTGGGAATGCAGCTCAAAATGGGTGGTAAATTCCATCTAAAGCTAAATATTGGCGAGAGACCGATAGCGAACAAGTACCGTGAGGGAAAGATGAAAAGAACTTTGGAAAGAGAGTTAAACAGTACGTGAAATTGCTGAAAGGGAAACGCTTGAAGTCAGTCGCGTTGGCCAGGGATCAA-CCTTGCTTTTGCTTGGTGTACTTTCTGGTTGACGGGTCAGCATCAATTTTGACTGTTGGAAAAAGGTTAAGGGAATGTGGCATC-TTTGGATGTGTTATAGCCCTTGGTTGCATACAATGGTTGGGATTGAGGAACTCAGCACGCCGCAAGGCCGGGTT--TTT------AACCACGTACGTGCTTAGGATGCTGGCATAATGGCTTTAATCGACCCGTCTTGAAA??????????????????????????????????????????????????????????????????????????????????????????????????????????????????????????????????????????????????????????????????????????????????????????????????????????????????????????????????????????????????????????????????????????????????????????????????????????????????????????????????????????????????????????????????????????????????????????????????????????????????????????????????????????????????????????????????????????????????????????????????????????????????????????????????????????????????????????????????????????????????????????????????????????????????????????????????????????????????????????????????????????????????????????????????????????????????????????????????????????????????????????????????????????????????????????
TUB0118524_C__bolaris_Pers___Fr__Eur_NAm_CAm ATTATTGAAATAAACTTGATGGGTTGCTGCTGG-TTCCCTA--AGGAACA--TGTGCACACTTGTCATCTT--TATA--TCTCCACCTGTGCACCTTTTGTAGAC-CTGAAT-AGCTTTCTGAATGC--------TAAGCAT-TCAGGCTTGAGGATTGACTTATTTATTTTTT------GTCTCT-CCTTAC-TTT-TACAGGTCTATGTTTCTTT---ATATATACCCCTAATCTA-TGTTA-TAGAATGTATATAAA-TGGGTGTTT--AT-G-CCTATAAAC--TTATACAACTTTCAGCAACGGATCTCTTGGCTCTCGCATCGATGAAGAACGCAGCGAAATGCGATAAGTAATGTGAATTGCAGAATTCAGTGAATCATCGAATCTTTGAACGCACCTTGCGCTCCTTGGTATTCCGAGGAGCATGCCTGTTTGAGTGTCATTA--ATAT-ATCAACCTCTTCAGCTTTT-----GGTTGTTGAGTG--TTTGGATGTGGGGGG---GTTGTTTGCTGGTCTC-----------TAGGAGGTCAGCTCCCCTAAAATGCATTAGCGAAACAATTTGTT------GAT--CGTTCATTGGTGTGAT-AACTATCTACGCTATTG---AC-GTGAGGC--AGTTTAGCTTCTAACAGTCCATTGTCTTGGACAATTTTTT-TCATTAATGTGACCTCAAATCAGGTAGGACTACCCGCTGAACTTAA??????????????????????????????????????????????TTCCCCTAGTAACTGCGAGTGAAGCGGGAAAAGCTCAAATTTAAAATCTGTCAGT-CTTTGGCTGTCCGAGTTGTAATCTAGAGAAGCGTTATCCGCGCTGGACCGTGTATAAGTCTCCTGGAATGGAGCGTCATAGAGGGTGAGAATCCCGTCTTTGACACGGACTACCAGGGC-TTTGTGATGCGCTCTCAAAGAGTCGAGTTGTTTGGGAATGCAGCTCAAAATGGGTGGTAAATTCCATCTAAAGCTAAATATTGGCGAGAGACCGATAGCGAACAAGTACCGTGAGGGAAAGATGAAAAGAACTTTGGAAAGAGAGTTAAACAGTACGTGAAATTGCTGAAAGGGAAACGCTTGAAGTCAGTCGCGTTGTCCAGGAATCAA-CCTTGCTTTTGCTTGGTGTACTTTCTGGTTGACGGGTCAGCATCAATTTTGACCATTGGAAAAATATTAGGGGAATGTGGCATC-TTTGGATGTGTTATAGCCCTTAGTTGCATACAATGGTTGGGATTGAGGAACTCAGCACGCCGCAAGGCCGGGTT--TTT------AACCACGTACGTGCTTAGGATGCTGGCATAATGGCTTTAATCGACCCGTCTTGAAA??????????????????????????????????????????????????????????????????????????????????????????????????????????????????????????????????????????????????????????????????????????????????????????????????????????????????????????????????????????????????????????????????????????????????????????????????????????????????????????????????????????????????????????????????????????????????????????????????????????????????????????????????????????????????????????????????????????????????????????????????????????????????????????????????????????????????????????????????????????????????????????????????????????????????????????????????????????????????????????????????????????????????????????????????????????????????????????????????????????????????????????????????????????????????????????
TUB011883_C__anomalus_Fr___Fr__Eur_NAm ATTATTGAAATAAACCTGATGGGTTGCTGCTGG-TTTTTTA--ATGAACA--TGTGCACACCTGTTATCTT--TATA--TTTCCACTTGTGCACCTTTTGTAGAC-CTGGATAAGTTTTCTTAATGC---------TAGCATTAAGGTTTTTGGGACTGGCC-------TTTGT------CTTTTC-CTTTCT-ATT-ATCTGGTCTATGTTTATTC-----ATATACCCT-AATGTA-TGTTA-TAGAATGTA-ATAAT-TGGGCC-TT--GT-G-CCTATAAA---CTATACAACTTTCAGCAACGGATCTCTTGGCTCTCGCATCGATGAAGAACGCAGCGAAATGCGATAAGTAATGTGAATTGCAGAATTCAGTGAATCATCGAATCTTTGAACGCACCTTGCGCTCCTTGGTATTCCGAGGAGCATGCCTGTTTGAGTGTCATTA--ATAT-ATCAACCTCTTCAGCTTTT-----GCTTGTTGAGTG---TTGGATGTGGGGGG----TCTTTTGCTGGCCTT----TTT----TTAGAGGTCAGCTTCCCTAAAATTTATTAGCGGAACAATTTGTT------GAC--CGTTCATTGGTGTGAT-AATTATCTACGCTATTG---AC-GTGAGGC--AGTTCAGCTTCTAACAGTCCATTGACTTGGACAGTTTTC----ATTAATGTGACCTCAAATCAGGTAGGACTACCCGCTGAACTTAATGAACTTAAGCATATCAATAAGCGGAGGAAAAGAAACTAACAAGGATTCCCCTAGTAACTGCGAGTGAAGCGGGAAAAGCTCAAATTTAAAATCTGTCAGT-CTTTGGCTGTCCGAGTTGTAATCTAGAGAAGTGTTATCTGCGCTGGACCGTGTACAAGTCTCCTGGAATGGAGCGTCATAGAGGGTGAGAATCCCGTCTTTGACACGGACTGCCAGGGC-TTTGTGATGCGCTCTCAAAGAGTCGAGTTGTTTGGGAATGCAGCTCAAAATGGGTGGTAAATTCCATCTAAAGCTAAATATTGGCGAGAGACCGATAGCGAACAAGTACCGTGAGGGAAAGATGAAAAGAACTTTGGAAAGAGAGTTAAACAGTACGTGAAATTGCTGAAAGGGAAACGCTTGAAGTCAGTCGCGTTGTCCAGGGATCAA-CCTTGCTTTTGCTTGGTGTACTTTCTGGTTAACGGGTCAGCATCAATTTTGATCATTGGAAAAAGGTTAAGGGAATGTGGCATC-TCTGGATGTGTTATAGCTCTTGATTGCATACAATGGTTGGGATTGAGGAACTCAGCACGCCGCAAGGCCGGGTT--TTT------AACCACGTACGTGCTTAGGATGTTGGCATAATGGCTTTAATCGACCCGTCTTGAAA??????????????????????????????????????????????????????????????????????????????????????????????????????????????????????????????????????????????????????????????????????????????????????????????????????????????????????????????????????????????????????????????????????????????????????????????????????????????????????????????????????????????????????????????????????????????????????????????????????????????????????????????????????????????????????????????????????????????????????????????????????????????????????????????????????????????????????????????????????????????????????????????????????????????????????????????????????????????????????????????????????????????????????????????????????????????????????????????????????????????????????????????????????????????????????????
;
END;
BEGIN MRBAYES;
charset ITS = 1-732;
charset LSU = 733-2153;
partition parts = 2:ITS, LSU;
set partition=parts;
[!
MrBayes settings for the best-fit model (GTR+I+G) selected by hLRT in MrModeltest 2.3
]
BEGIN MRBAYES;
	Lset  nst=6  rates=invgamma;
	Prset statefreqpr=dirichlet(1,1,1,1);
END;
[!
MrBayes settings for the best-fit model (GTR+I+G) selected by AIC in MrModeltest 2.3
]
BEGIN MRBAYES;
	Lset  nst=6  rates=invgamma;
	Prset statefreqpr=dirichlet(1,1,1,1);
END;
unlink shape=(all) pinvar=(all) statefreq=(all) revmat=(all);
prset ratepr=variable;
mcmcp ngen=5000000 printfreq=100 samplefreq=1000 nchains=4 
savebrlens=yes;
mcmc;
sumt burnin=1250;
END;
